# Supplementary material for: 3β-Acet­oxy-19-hy­droxy-Δ5-pregnen-20-one
Source: Acta Crystallogr Sect E Struct Rep Online. 2013 Jan 31;69(Pt 2):o313. doi: 10.1107/S1600536813002493 (PMC3569832; doi:10.1107/S1600536813002493)
Supplement: Supplementary file 1 [file e-69-0o313-sup1.cif]

##############################################################################
#                                                                            #
# This CIF contains the data in a paper accepted for publication in          #
# Acta Crystallographica Section E. It conforms to the requirements of       #
# Notes for Authors for Acta Crystallographica Section E, and has been       #
# peer reviewed under the auspices of the IUCr Commission on Journals.       #
#                                                                            #
# Full details of the Crystallographic Information File format               #
# are given in the paper "The Crystallographic Information File (CIF):       #
# a New Standard Archive File for Crystallography" by S. R. Hall, F. H.      #
# Allen and I. D. Brown [Acta Cryst. (1991), A47, 655-685].                  #
#                                                                            #
# The current version of the core CIF dictionary is obtainable from          #
# ftp://ftp.iucr.org/pub/cif_core.dic.                                       #
#                                                                            #
# Software is freely available for graphical display of the structure(s)     #
# in this CIF. For information consult the CIF software page                 #
# http://www.iucr.org/resources/cif/software.                                #
#                                                                            #
# This file may be used for bona fide research purposes within the           #
# scientific community so long as proper attribution is given to the journal # 
# article from which it was obtained.                                        #
#                                                                            #
##############################################################################
data_global
_audit_creation_method     'from SHELXL97 CIF and IUCr SHELXL97-template'
_journal_date_recd_electronic     2012-07-09
_journal_date_accepted     2013-01-24
_journal_name_full     'Acta Crystallographica, Section E'
_journal_year     2013
_journal_volume     69
_journal_issue      2
_journal_page_first     o313
_journal_page_last     o313
_journal_paper_category     QO
_journal_paper_doi     10.1107/S1600536813002493
_journal_coeditor_code     LR2076
_publ_contact_author_name     'Prof. Dr. Hans-G\"unther Schmalz'
_publ_contact_author_address
;
Department f\"ur Chemie der Universit\"at zu K\"oln
Greinstrasse 4
50939 K\"oln Germany
;
_publ_contact_author_email     'schmalz@uni-koeln.de'
_publ_contact_author_fax     0221-470-3064'
_publ_contact_author_phone     '0221-470-3062'
_publ_section_title
;
3\b-Acetoxy-19-hydroxy-\D^5^-pregnen-20-one
;
loop_
    _publ_author_name
    _publ_author_footnote
    _publ_author_address
    'Meier zu Greffen, Aike' ?
;
Department f\"ur Chemie der Universit\"at zu K\"oln
Greinstrasse 4
50939 K\"oln
Germany
;
    'Kranz, Darius P.' ?
;
Department f\"ur Chemie der Universit\"at zu K\"oln
Greinstrasse 4
50939 K\"oln
Germany
;
    'Neud\"orfl, J\"org-M.' ?
;
Department f\"ur Chemie der Universit\"at zu K\"oln
Greinstrasse 4
50939 K\"oln
Germany
;
    'Schmalz, Hans-G\"unther' ?
;
Department f\"ur Chemie der Universit\"at zu K\"oln
Greinstrasse 4
50939 K\"oln
Germany
;
data_I
_audit_creation_method     SHELXL-97
_chemical_name_systematic
;
3\b-Acetoxy-19-hydroxy-\D^5^-pregnen-20-one
;
_chemical_name_common     ?
_chemical_formula_moiety     'C23 H34 O4'
_chemical_formula_sum     'C23 H34 O4'
_chemical_formula_iupac     'C23 H34 O4'
_chemical_formula_weight     374.50
_chemical_melting_point     ?
_symmetry_cell_setting     orthorhombic
_symmetry_space_group_name_H-M     'P 21 21 21'
_symmetry_space_group_name_Hall     'P 2ac 2ab'
loop_
    _symmetry_equiv_pos_as_xyz
    'x, y, z'
    '-x+1/2, -y, z+1/2'
    'x+1/2, -y+1/2, -z'
    '-x, y+1/2, -z+1/2'
_cell_length_a     8.6960(6)
_cell_length_b     12.3708(4)
_cell_length_c     18.3303(10)
_cell_angle_alpha     90.00
_cell_angle_beta     90.00
_cell_angle_gamma     90.00
_cell_volume     1971.91(18)
_cell_formula_units_Z     4
_cell_measurement_reflns_used     9889
_cell_measurement_theta_min     1.99
_cell_measurement_theta_max     27.00
_cell_measurement_temperature     100(2)
_exptl_crystal_description     'prism'
_exptl_crystal_colour     colourless
_exptl_crystal_size_max     .3
_exptl_crystal_size_mid     .3
_exptl_crystal_size_min     .3
_exptl_crystal_density_diffrn     1.261
_exptl_crystal_density_meas     ?
_exptl_crystal_density_method     'not measured'
_exptl_crystal_F_000     816
_exptl_absorpt_coefficient_mu     0.084
_exptl_absorpt_correction_type     none
_exptl_absorpt_process_details     ?
_exptl_absorpt_correction_T_min     ?
_exptl_absorpt_correction_T_max     ?
_exptl_special_details     ?
_diffrn_ambient_temperature     100(2)
_diffrn_radiation_type     MoK\a
_diffrn_radiation_wavelength     0.71073
_diffrn_radiation_source     'fine-focus sealed tube'
_diffrn_radiation_monochromator     graphite
_diffrn_measurement_device_type     'Nonius KappaCCD'
_diffrn_measurement_method     'Phi/Omega-Scans'
_diffrn_detector_area_resol_mean     ?
_diffrn_reflns_number     9889
_diffrn_reflns_av_R_equivalents     0.0438
_diffrn_reflns_av_sigmaI/netI     0.0509
_diffrn_reflns_theta_min     1.99
_diffrn_reflns_theta_max     27.00
_diffrn_reflns_theta_full     27.00
_diffrn_measured_fraction_theta_max     1.000
_diffrn_measured_fraction_theta_full     1.000
_diffrn_reflns_limit_h_min     -6
_diffrn_reflns_limit_h_max     11
_diffrn_reflns_limit_k_min     -12
_diffrn_reflns_limit_k_max     15
_diffrn_reflns_limit_l_min     -21
_diffrn_reflns_limit_l_max     23
_diffrn_standards_number     ?
_diffrn_standards_interval_count     ?
_diffrn_standards_interval_time     ?
_diffrn_standards_decay_%     ?
_refine_special_details
;
Refinement of <i>F</i>^2^ against ALL reflections. The weighted <i>R</i>-factor
<i>wR</i> and goodness of fit <i>S</i> are based on <i>F</i>^2^, conventional
<i>R</i>-factors <i>R</i> are based on <i>F</i>, with <i>F</i> set to zero for
negative <i>F</i>^2^. The threshold expression of <i>F</i>^2^ >
\s(<i>F</i>^2^) is used only for calculating <i>R</i>-factors(gt) <i>etc</i>.
and is not relevant to the choice of reflections for refinement.
<i>R</i>-factors based on <i>F</i>^2^ are statistically about twice as large
as those based on <i>F</i>, and <i>R</i>- factors based on ALL data will be
even larger.
;
_reflns_number_total     2457
_reflns_number_gt     1943
_reflns_threshold_expression     I>2sigma(I)
_refine_ls_structure_factor_coef     Fsqd
_refine_ls_matrix_type     full
_refine_ls_R_factor_all     0.0543
_refine_ls_R_factor_gt     0.0367
_refine_ls_wR_factor_gt     0.0743
_refine_ls_wR_factor_ref     0.0794
_refine_ls_goodness_of_fit_ref     0.987
_refine_ls_restrained_S_all     0.987
_refine_ls_number_reflns     2457
_refine_ls_number_parameters     247
_refine_ls_number_restraints     0
_refine_ls_hydrogen_treatment     constr
_refine_ls_weighting_scheme     calc
_refine_ls_weighting_details
         'calc w=1/[\s^2^(Fo^2^)+(0.0425P)^2^+0.0000P] where P=(Fo^2^+2Fc^2^)/3'
_atom_sites_solution_hydrogens     geom
_atom_sites_solution_primary     direct
_atom_sites_solution_secondary     difmap
_refine_ls_shift/su_max     0.000
_refine_ls_shift/su_mean     0.000
_refine_diff_density_max     0.228
_refine_diff_density_min     -0.234
_refine_ls_extinction_method     none
_refine_ls_extinction_coef     ?
loop_
    _atom_type_symbol
    _atom_type_description
    _atom_type_scat_dispersion_real
    _atom_type_scat_dispersion_imag
    _atom_type_scat_source
    'C' 'C' 0.0033 0.0016
                         'International Tables Vol C Tables 4.2.6.8 and 6.1.1.4'
    'H' 'H' 0.0000 0.0000
                         'International Tables Vol C Tables 4.2.6.8 and 6.1.1.4'
    'O' 'O' 0.0106 0.0060
                         'International Tables Vol C Tables 4.2.6.8 and 6.1.1.4'
_computing_data_collection     'COLLECT (Hooft 1998)'
_computing_cell_refinement     'DENZO (Otwinowski & Minor, 1997)'
_computing_data_reduction     'DENZO (Otwinowski & Minor, 1997)'
_computing_structure_solution     'SHELXS97 (Sheldrick, 2008)'
_computing_structure_refinement     'SHELXL97 (Sheldrick, 2008)'
_computing_molecular_graphics     'SCHAKAL99 (Keller, 1999)'
_computing_publication_material     'PLATON (Spek, 2009)'
loop_
    _atom_site_type_symbol
    _atom_site_label
    _atom_site_fract_x
    _atom_site_fract_y
    _atom_site_fract_z
    _atom_site_U_iso_or_equiv
    _atom_site_adp_type
    _atom_site_calc_flag
    _atom_site_refinement_flags
    _atom_site_occupancy
    _atom_site_symmetry_multiplicity
    _atom_site_disorder_assembly
    _atom_site_disorder_group
    O O1 -0.03545(17) 0.54114(10) 0.67613(8) 0.0195(3) Uani d . 1 1 . .
    O O2 -0.13591(19) 0.70584(11) 0.65410(8) 0.0267(4) Uani d . 1 1 . .
    O O3 0.20344(19) 0.38623(10) 0.94444(8) 0.0246(4) Uani d . 1 1 . .
    H H3A 0.1481 0.3467 0.9180 0.037 Uiso calc R 1 1 . .
    O O4 -0.0183(2) 0.54920(11) 1.30301(9) 0.0360(5) Uani d . 1 1 . .
    C C1 -0.0748(2) 0.47261(15) 0.87606(11) 0.0170(5) Uani d . 1 1 . .
    H H1A -0.0708 0.4021 0.9016 0.020 Uiso calc R 1 1 . .
    H H1B -0.1789 0.5030 0.8836 0.020 Uiso calc R 1 1 . .
    C C2 -0.0516(3) 0.45275(14) 0.79398(11) 0.0182(5) Uani d . 1 1 . .
    H H2A 0.0481 0.4161 0.7856 0.022 Uiso calc R 1 1 . .
    H H2B -0.1345 0.4055 0.7752 0.022 Uiso calc R 1 1 . .
    C C3 -0.0541(3) 0.55950(14) 0.75430(11) 0.0180(5) Uani d . 1 1 . .
    H H3 -0.1547 0.5964 0.7634 0.022 Uiso calc R 1 1 . .
    C C4 0.0760(3) 0.63061(15) 0.78170(11) 0.0188(5) Uani d . 1 1 . .
    H H4A 0.1758 0.5953 0.7713 0.023 Uiso calc R 1 1 . .
    H H4B 0.0738 0.7007 0.7557 0.023 Uiso calc R 1 1 . .
    C C5 0.0611(2) 0.64986(15) 0.86293(11) 0.0165(5) Uani d . 1 1 . .
    C C6 0.0610(3) 0.75048(15) 0.88802(11) 0.0172(5) Uani d . 1 1 . .
    H H6 0.0682 0.8072 0.8532 0.021 Uiso calc R 1 1 . .
    C C7 0.0504(3) 0.78158(14) 0.96614(11) 0.0172(5) Uani d . 1 1 . .
    H H7A -0.0510 0.8155 0.9751 0.021 Uiso calc R 1 1 . .
    H H7B 0.1306 0.8360 0.9769 0.021 Uiso calc R 1 1 . .
    C C8 0.0700(3) 0.68595(14) 1.01773(11) 0.0160(5) Uani d . 1 1 . .
    H H8 0.1819 0.6683 1.0216 0.019 Uiso calc R 1 1 . .
    C C9 -0.0163(2) 0.58588(14) 0.98836(11) 0.0165(5) Uani d . 1 1 . .
    H H9 -0.1252 0.6093 0.9807 0.020 Uiso calc R 1 1 . .
    C C10 0.0442(2) 0.54967(14) 0.91196(11) 0.0161(5) Uani d . 1 1 . .
    C C11 -0.0222(3) 0.49458(14) 1.04593(11) 0.0193(5) Uani d . 1 1 . .
    H H20A -0.0894 0.4359 1.0277 0.023 Uiso calc R 1 1 . .
    H H20B 0.0825 0.4644 1.0522 0.023 Uiso calc R 1 1 . .
    C C12 -0.0822(3) 0.53265(15) 1.12077(11) 0.0185(5) Uani d . 1 1 . .
    H H12A -0.1904 0.5564 1.1159 0.022 Uiso calc R 1 1 . .
    H H12B -0.0793 0.4716 1.1556 0.022 Uiso calc R 1 1 . .
    C C13 0.0157(2) 0.62660(15) 1.15054(11) 0.0158(5) Uani d . 1 1 . .
    C C14 0.0106(3) 0.71672(14) 1.09252(11) 0.0154(5) Uani d . 1 1 . .
    H H14 -0.1005 0.7351 1.0859 0.018 Uiso calc R 1 1 . .
    C C15 0.0832(3) 0.81413(15) 1.13106(11) 0.0191(5) Uani d . 1 1 . .
    H H15A 0.0457 0.8828 1.1098 0.023 Uiso calc R 1 1 . .
    H H15B 0.1967 0.8119 1.1274 0.023 Uiso calc R 1 1 . .
    C C16 0.0306(3) 0.80233(14) 1.21114(11) 0.0216(5) Uani d . 1 1 . .
    H H16A -0.0408 0.8614 1.2246 0.026 Uiso calc R 1 1 . .
    H H16B 0.1201 0.8042 1.2445 0.026 Uiso calc R 1 1 . .
    C C17 -0.0521(3) 0.69056(14) 1.21538(11) 0.0173(5) Uani d . 1 1 . .
    H H17 -0.1627 0.7040 1.2035 0.021 Uiso calc R 1 1 . .
    C C18 0.1795(3) 0.58958(16) 1.16724(12) 0.0232(5) Uani d . 1 1 . .
    H H18A 0.1764 0.5277 1.2006 0.035 Uiso calc R 1 1 . .
    H H18B 0.2366 0.6489 1.1900 0.035 Uiso calc R 1 1 . .
    H H18C 0.2306 0.5683 1.1218 0.035 Uiso calc R 1 1 . .
    C C19 0.2043(2) 0.49419(15) 0.91585(12) 0.0199(5) Uani d . 1 1 . .
    H H19A 0.2488 0.4924 0.8661 0.024 Uiso calc R 1 1 . .
    H H19B 0.2728 0.5391 0.9466 0.024 Uiso calc R 1 1 . .
    C C20 -0.0486(3) 0.64326(16) 1.29112(11) 0.0219(5) Uani d . 1 1 . .
    C C21 -0.0887(3) 0.71767(17) 1.35354(11) 0.0293(6) Uani d . 1 1 . .
    H H21A 0.0035 0.7569 1.3691 0.044 Uiso calc R 1 1 . .
    H H21B -0.1286 0.6750 1.3944 0.044 Uiso calc R 1 1 . .
    H H21C -0.1672 0.7694 1.3376 0.044 Uiso calc R 1 1 . .
    C C22 -0.0763(3) 0.62330(17) 0.63230(12) 0.0221(5) Uani d . 1 1 . .
    C C23 -0.0378(3) 0.60069(18) 0.55382(12) 0.0315(6) Uani d . 1 1 . .
    H H23A 0.0720 0.6136 0.5456 0.047 Uiso calc R 1 1 . .
    H H23B -0.0981 0.6485 0.5223 0.047 Uiso calc R 1 1 . .
    H H23C -0.0622 0.5252 0.5424 0.047 Uiso calc R 1 1 . .
loop_
    _atom_site_aniso_label
    _atom_site_aniso_U_11
    _atom_site_aniso_U_22
    _atom_site_aniso_U_33
    _atom_site_aniso_U_12
    _atom_site_aniso_U_13
    _atom_site_aniso_U_23
    O1 0.0238(9) 0.0196(7) 0.0151(8) 0.0004(7) 0.0002(7) -0.0013(6)
    O2 0.0370(10) 0.0199(8) 0.0232(9) 0.0036(7) -0.0009(8) 0.0023(7)
    O3 0.0298(10) 0.0191(7) 0.0248(9) 0.0059(7) -0.0058(8) -0.0034(6)
    O4 0.0604(13) 0.0203(8) 0.0274(10) 0.0038(9) 0.0007(9) 0.0066(6)
    C1 0.0157(11) 0.0153(10) 0.0200(11) -0.0005(9) -0.0012(9) 0.0014(8)
    C2 0.0176(12) 0.0158(10) 0.0213(12) 0.0008(9) -0.0014(10) -0.0024(8)
    C3 0.0208(12) 0.0187(10) 0.0145(11) 0.0006(10) 0.0020(10) -0.0025(8)
    C4 0.0200(12) 0.0184(10) 0.0180(11) -0.0006(9) 0.0025(10) 0.0005(9)
    C5 0.0117(11) 0.0207(11) 0.0171(12) -0.0011(9) 0.0000(9) 0.0013(8)
    C6 0.0175(12) 0.0184(10) 0.0156(11) -0.0014(9) -0.0013(10) 0.0030(8)
    C7 0.0180(12) 0.0136(10) 0.0199(11) -0.0022(9) 0.0004(10) -0.0003(8)
    C8 0.0148(11) 0.0144(10) 0.0188(12) -0.0007(9) 0.0010(10) 0.0018(8)
    C9 0.0179(12) 0.0151(10) 0.0166(11) -0.0003(9) -0.0002(9) 0.0008(8)
    C10 0.0151(11) 0.0149(10) 0.0185(11) -0.0005(9) -0.0008(9) -0.0007(8)
    C11 0.0239(13) 0.0165(10) 0.0174(12) -0.0011(9) -0.0008(9) -0.0001(8)
    C12 0.0221(12) 0.0153(10) 0.0183(11) -0.0025(9) -0.0002(10) 0.0018(9)
    C13 0.0172(11) 0.0162(10) 0.0139(11) 0.0002(9) -0.0005(9) 0.0022(8)
    C14 0.0147(11) 0.0138(10) 0.0177(11) 0.0004(9) -0.0003(9) 0.0011(8)
    C15 0.0226(12) 0.0167(10) 0.0179(12) -0.0032(9) -0.0010(10) -0.0011(8)
    C16 0.0283(14) 0.0161(10) 0.0204(12) -0.0047(10) 0.0007(11) -0.0028(8)
    C17 0.0190(12) 0.0162(10) 0.0166(11) -0.0017(9) -0.0023(10) 0.0011(8)
    C18 0.0236(13) 0.0228(11) 0.0232(13) 0.0034(10) -0.0024(10) 0.0022(10)
    C19 0.0164(12) 0.0185(11) 0.0250(12) 0.0001(9) -0.0017(10) -0.0007(9)
    C20 0.0219(13) 0.0230(11) 0.0208(12) -0.0033(10) -0.0033(11) 0.0022(9)
    C21 0.0440(17) 0.0237(12) 0.0203(13) -0.0065(11) 0.0002(12) -0.0009(9)
    C22 0.0225(12) 0.0230(12) 0.0208(12) -0.0050(10) -0.0024(11) 0.0019(9)
    C23 0.0393(17) 0.0329(12) 0.0223(13) -0.0003(12) 0.0019(12) -0.0001(10)
_geom_special_details
;
All e.s.d.'s (except the e.s.d. in the dihedral angle between two l.s. planes)
are estimated using the full covariance matrix. The cell e.s.d.'s are taken
into account individually in the estimation of e.s.d.'s in distances, angles
and torsion angles; correlations between e.s.d.'s in cell parameters are only
used when they are defined by crystal symmetry. An approximate (isotropic)
treatment of cell e.s.d.'s is used for estimating e.s.d.'s involving l.s.
planes.
;
loop_
    _geom_bond_atom_site_label_1
    _geom_bond_atom_site_label_2
    _geom_bond_site_symmetry_2
    _geom_bond_distance
    _geom_bond_publ_flag
    O1 C22 . 1.344(2) ?
    O1 C3 . 1.460(2) ?
    O2 C22 . 1.213(2) ?
    O3 C19 . 1.435(2) ?
    O3 H3A . 0.8400 ?
    O4 C20 . 1.213(2) ?
    C1 C2 . 1.538(3) ?
    C1 C10 . 1.553(3) ?
    C1 H1A . 0.9900 ?
    C1 H1B . 0.9900 ?
    C2 C3 . 1.508(3) ?
    C2 H2A . 0.9900 ?
    C2 H2B . 0.9900 ?
    C3 C4 . 1.519(3) ?
    C3 H3 . 1.0000 ?
    C4 C5 . 1.513(3) ?
    C4 H4A . 0.9900 ?
    C4 H4B . 0.9900 ?
    C5 C6 . 1.327(3) ?
    C5 C10 . 1.538(3) ?
    C6 C7 . 1.486(3) ?
    C6 H6 . 0.9500 ?
    C7 C8 . 1.524(2) ?
    C7 H7A . 0.9900 ?
    C7 H7B . 0.9900 ?
    C8 C14 . 1.514(3) ?
    C8 C9 . 1.544(3) ?
    C8 H8 . 1.0000 ?
    C9 C11 . 1.547(3) ?
    C9 C10 . 1.562(3) ?
    C9 H9 . 1.0000 ?
    C10 C19 . 1.554(3) ?
    C11 C12 . 1.542(3) ?
    C11 H20A . 0.9900 ?
    C11 H20B . 0.9900 ?
    C12 C13 . 1.541(3) ?
    C12 H12A . 0.9900 ?
    C12 H12B . 0.9900 ?
    C13 C18 . 1.527(3) ?
    C13 C14 . 1.541(3) ?
    C13 C17 . 1.545(3) ?
    C14 C15 . 1.533(3) ?
    C14 H14 . 1.0000 ?
    C15 C16 . 1.545(3) ?
    C15 H15A . 0.9900 ?
    C15 H15B . 0.9900 ?
    C16 C17 . 1.561(3) ?
    C16 H16A . 0.9900 ?
    C16 H16B . 0.9900 ?
    C17 C20 . 1.507(3) ?
    C17 H17 . 1.0000 ?
    C18 H18A . 0.9800 ?
    C18 H18B . 0.9800 ?
    C18 H18C . 0.9800 ?
    C19 H19A . 0.9900 ?
    C19 H19B . 0.9900 ?
    C20 C21 . 1.509(3) ?
    C21 H21A . 0.9800 ?
    C21 H21B . 0.9800 ?
    C21 H21C . 0.9800 ?
    C22 C23 . 1.503(3) ?
    C23 H23A . 0.9800 ?
    C23 H23B . 0.9800 ?
    C23 H23C . 0.9800 ?
loop_
    _geom_angle_atom_site_label_1
    _geom_angle_atom_site_label_2
    _geom_angle_atom_site_label_3
    _geom_angle_site_symmetry_1
    _geom_angle_site_symmetry_3
    _geom_angle
    _geom_angle_publ_flag
    C22 O1 C3 . . 116.09(15) ?
    C19 O3 H3A . . 109.5 ?
    C2 C1 C10 . . 115.17(17) ?
    C2 C1 H1A . . 108.5 ?
    C10 C1 H1A . . 108.5 ?
    C2 C1 H1B . . 108.5 ?
    C10 C1 H1B . . 108.5 ?
    H1A C1 H1B . . 107.5 ?
    C3 C2 C1 . . 109.27(15) ?
    C3 C2 H2A . . 109.8 ?
    C1 C2 H2A . . 109.8 ?
    C3 C2 H2B . . 109.8 ?
    C1 C2 H2B . . 109.8 ?
    H2A C2 H2B . . 108.3 ?
    O1 C3 C2 . . 109.60(14) ?
    O1 C3 C4 . . 109.38(16) ?
    C2 C3 C4 . . 109.69(17) ?
    O1 C3 H3 . . 109.4 ?
    C2 C3 H3 . . 109.4 ?
    C4 C3 H3 . . 109.4 ?
    C5 C4 C3 . . 110.67(17) ?
    C5 C4 H4A . . 109.5 ?
    C3 C4 H4A . . 109.5 ?
    C5 C4 H4B . . 109.5 ?
    C3 C4 H4B . . 109.5 ?
    H4A C4 H4B . . 108.1 ?
    C6 C5 C4 . . 119.25(17) ?
    C6 C5 C10 . . 123.59(18) ?
    C4 C5 C10 . . 117.15(16) ?
    C5 C6 C7 . . 125.24(18) ?
    C5 C6 H6 . . 117.4 ?
    C7 C6 H6 . . 117.4 ?
    C6 C7 C8 . . 112.96(16) ?
    C6 C7 H7A . . 109.0 ?
    C8 C7 H7A . . 109.0 ?
    C6 C7 H7B . . 109.0 ?
    C8 C7 H7B . . 109.0 ?
    H7A C7 H7B . . 107.8 ?
    C14 C8 C7 . . 109.19(15) ?
    C14 C8 C9 . . 110.59(17) ?
    C7 C8 C9 . . 110.59(16) ?
    C14 C8 H8 . . 108.8 ?
    C7 C8 H8 . . 108.8 ?
    C9 C8 H8 . . 108.8 ?
    C8 C9 C11 . . 111.31(16) ?
    C8 C9 C10 . . 112.25(16) ?
    C11 C9 C10 . . 114.42(15) ?
    C8 C9 H9 . . 106.1 ?
    C11 C9 H9 . . 106.1 ?
    C10 C9 H9 . . 106.1 ?
    C5 C10 C1 . . 108.10(16) ?
    C5 C10 C19 . . 107.29(16) ?
    C1 C10 C19 . . 110.20(15) ?
    C5 C10 C9 . . 108.97(15) ?
    C1 C10 C9 . . 109.34(17) ?
    C19 C10 C9 . . 112.81(17) ?
    C12 C11 C9 . . 113.28(15) ?
    C12 C11 H20A . . 108.9 ?
    C9 C11 H20A . . 108.9 ?
    C12 C11 H20B . . 108.9 ?
    C9 C11 H20B . . 108.9 ?
    H20A C11 H20B . . 107.7 ?
    C13 C12 C11 . . 111.00(17) ?
    C13 C12 H12A . . 109.4 ?
    C11 C12 H12A . . 109.4 ?
    C13 C12 H12B . . 109.4 ?
    C11 C12 H12B . . 109.4 ?
    H12A C12 H12B . . 108.0 ?
    C18 C13 C12 . . 111.11(16) ?
    C18 C13 C14 . . 112.45(17) ?
    C12 C13 C14 . . 106.58(16) ?
    C18 C13 C17 . . 110.81(18) ?
    C12 C13 C17 . . 116.62(17) ?
    C14 C13 C17 . . 98.59(14) ?
    C8 C14 C15 . . 118.33(17) ?
    C8 C14 C13 . . 115.67(15) ?
    C15 C14 C13 . . 103.82(16) ?
    C8 C14 H14 . . 106.0 ?
    C15 C14 H14 . . 106.0 ?
    C13 C14 H14 . . 106.0 ?
    C14 C15 C16 . . 103.98(16) ?
    C14 C15 H15A . . 111.0 ?
    C16 C15 H15A . . 111.0 ?
    C14 C15 H15B . . 111.0 ?
    C16 C15 H15B . . 111.0 ?
    H15A C15 H15B . . 109.0 ?
    C15 C16 C17 . . 105.52(15) ?
    C15 C16 H16A . . 110.6 ?
    C17 C16 H16A . . 110.6 ?
    C15 C16 H16B . . 110.6 ?
    C17 C16 H16B . . 110.6 ?
    H16A C16 H16B . . 108.8 ?
    C20 C17 C13 . . 120.13(16) ?
    C20 C17 C16 . . 112.36(17) ?
    C13 C17 C16 . . 103.86(16) ?
    C20 C17 H17 . . 106.6 ?
    C13 C17 H17 . . 106.6 ?
    C16 C17 H17 . . 106.6 ?
    C13 C18 H18A . . 109.5 ?
    C13 C18 H18B . . 109.5 ?
    H18A C18 H18B . . 109.5 ?
    C13 C18 H18C . . 109.5 ?
    H18A C18 H18C . . 109.5 ?
    H18B C18 H18C . . 109.5 ?
    O3 C19 C10 . . 115.04(17) ?
    O3 C19 H19A . . 108.5 ?
    C10 C19 H19A . . 108.5 ?
    O3 C19 H19B . . 108.5 ?
    C10 C19 H19B . . 108.5 ?
    H19A C19 H19B . . 107.5 ?
    O4 C20 C17 . . 122.86(19) ?
    O4 C20 C21 . . 119.94(19) ?
    C17 C20 C21 . . 117.18(17) ?
    C20 C21 H21A . . 109.5 ?
    C20 C21 H21B . . 109.5 ?
    H21A C21 H21B . . 109.5 ?
    C20 C21 H21C . . 109.5 ?
    H21A C21 H21C . . 109.5 ?
    H21B C21 H21C . . 109.5 ?
    O2 C22 O1 . . 123.6(2) ?
    O2 C22 C23 . . 124.6(2) ?
    O1 C22 C23 . . 111.88(18) ?
    C22 C23 H23A . . 109.5 ?
    C22 C23 H23B . . 109.5 ?
    H23A C23 H23B . . 109.5 ?
    C22 C23 H23C . . 109.5 ?
    H23A C23 H23C . . 109.5 ?
    H23B C23 H23C . . 109.5 ?
loop_
    _geom_torsion_atom_site_label_1
    _geom_torsion_atom_site_label_2
    _geom_torsion_atom_site_label_3
    _geom_torsion_atom_site_label_4
    _geom_torsion_site_symmetry_1
    _geom_torsion_site_symmetry_2
    _geom_torsion_site_symmetry_3
    _geom_torsion_site_symmetry_4
    _geom_torsion
    _geom_torsion_publ_flag
    C10 C1 C2 C3 . . . . -57.1(2) ?
    C22 O1 C3 C2 . . . . 162.62(17) ?
    C22 O1 C3 C4 . . . . -77.1(2) ?
    C1 C2 C3 O1 . . . . -178.82(16) ?
    C1 C2 C3 C4 . . . . 61.1(2) ?
    O1 C3 C4 C5 . . . . -179.18(15) ?
    C2 C3 C4 C5 . . . . -58.9(2) ?
    C3 C4 C5 C6 . . . . -126.4(2) ?
    C3 C4 C5 C10 . . . . 52.6(2) ?
    C4 C5 C6 C7 . . . . -178.7(2) ?
    C10 C5 C6 C7 . . . . 2.3(4) ?
    C5 C6 C7 C8 . . . . 10.9(3) ?
    C6 C7 C8 C14 . . . . -162.88(18) ?
    C6 C7 C8 C9 . . . . -41.0(3) ?
    C14 C8 C9 C11 . . . . -48.9(2) ?
    C7 C8 C9 C11 . . . . -169.97(18) ?
    C14 C8 C9 C10 . . . . -178.62(16) ?
    C7 C8 C9 C10 . . . . 60.3(2) ?
    C6 C5 C10 C1 . . . . 134.0(2) ?
    C4 C5 C10 C1 . . . . -45.0(2) ?
    C6 C5 C10 C19 . . . . -107.2(2) ?
    C4 C5 C10 C19 . . . . 73.8(2) ?
    C6 C5 C10 C9 . . . . 15.2(3) ?
    C4 C5 C10 C9 . . . . -163.72(18) ?
    C2 C1 C10 C5 . . . . 46.9(2) ?
    C2 C1 C10 C19 . . . . -70.0(2) ?
    C2 C1 C10 C9 . . . . 165.42(16) ?
    C8 C9 C10 C5 . . . . -45.7(2) ?
    C11 C9 C10 C5 . . . . -173.76(17) ?
    C8 C9 C10 C1 . . . . -163.62(15) ?
    C11 C9 C10 C1 . . . . 68.3(2) ?
    C8 C9 C10 C19 . . . . 73.38(19) ?
    C11 C9 C10 C19 . . . . -54.7(2) ?
    C8 C9 C11 C12 . . . . 51.4(2) ?
    C10 C9 C11 C12 . . . . 179.96(18) ?
    C9 C11 C12 C13 . . . . -56.8(2) ?
    C11 C12 C13 C18 . . . . -65.7(2) ?
    C11 C12 C13 C14 . . . . 57.1(2) ?
    C11 C12 C13 C17 . . . . 166.01(16) ?
    C7 C8 C14 C15 . . . . -58.5(2) ?
    C9 C8 C14 C15 . . . . 179.59(17) ?
    C7 C8 C14 C13 . . . . 177.42(17) ?
    C9 C8 C14 C13 . . . . 55.5(2) ?
    C18 C13 C14 C8 . . . . 63.1(2) ?
    C12 C13 C14 C8 . . . . -58.9(2) ?
    C17 C13 C14 C8 . . . . 179.88(18) ?
    C18 C13 C14 C15 . . . . -68.3(2) ?
    C12 C13 C14 C15 . . . . 169.74(17) ?
    C17 C13 C14 C15 . . . . 48.5(2) ?
    C8 C14 C15 C16 . . . . -164.60(18) ?
    C13 C14 C15 C16 . . . . -34.9(2) ?
    C14 C15 C16 C17 . . . . 6.9(2) ?
    C18 C13 C17 C20 . . . . -51.9(2) ?
    C12 C13 C17 C20 . . . . 76.5(2) ?
    C14 C13 C17 C20 . . . . -169.98(19) ?
    C18 C13 C17 C16 . . . . 74.70(19) ?
    C12 C13 C17 C16 . . . . -156.87(17) ?
    C14 C13 C17 C16 . . . . -43.38(19) ?
    C15 C16 C17 C20 . . . . 154.51(18) ?
    C15 C16 C17 C13 . . . . 23.2(2) ?
    C5 C10 C19 O3 . . . . -165.71(16) ?
    C1 C10 C19 O3 . . . . -48.2(2) ?
    C9 C10 C19 O3 . . . . 74.3(2) ?
    C13 C17 C20 O4 . . . . -12.8(3) ?
    C16 C17 C20 O4 . . . . -135.4(2) ?
    C13 C17 C20 C21 . . . . 168.8(2) ?
    C16 C17 C20 C21 . . . . 46.2(3) ?
    C3 O1 C22 O2 . . . . -5.2(3) ?
    C3 O1 C22 C23 . . . . 174.20(17) ?
loop_
    _geom_hbond_atom_site_label_D
    _geom_hbond_atom_site_label_H
    _geom_hbond_atom_site_label_A
    _geom_hbond_site_symmetry_A
    _geom_hbond_distance_DH
    _geom_hbond_distance_HA
    _geom_hbond_distance_DA
    _geom_hbond_angle_DHA
    O3 H3A O2 4_546 0.84 2.19 2.9305(19) 147
_iucr_refine_instructions_details
;
TITL aike300 100k .3 .3 .3 umnummeriert
CELL  0.71073     8.6960   12.3708   18.3303   90.0000   90.0000   90.0000
ZERR  4           0.0006    0.0004    0.001     0.000     0.000     0.000
LATT  -1
SYMM     0.50000 - X ,            - Y ,    0.50000 + Z
SYMM     0.50000 + X ,    0.50000 - Y ,            - Z
SYMM             - X ,    0.50000 + Y ,    0.50000 - Z
SFAC  C   H   O
UNIT   92  136  16
OMIT -2 54
TEMP -173
MERG 3
L.S. 5
FMAP 2
PLAN 20
ACTA
BOND $H
EQIV $1 -x, y-1/2, -z+3/2
HTAB o3 O2_$1
CONF
WGHT    0.042500
FVAR       0.24780
O1    3   -0.035447    0.541139    0.676134    11.00000    0.02378    0.01963 =
         0.01511   -0.00132    0.00023    0.00041
O2    3   -0.135907    0.705839    0.654103    11.00000    0.03695    0.01991 =
         0.02321    0.00231   -0.00088    0.00361
O3    3    0.203437    0.386229    0.944441    11.00000    0.02983    0.01911 =
         0.02480   -0.00344   -0.00577    0.00594
AFIX  83
H3A   2    0.148117    0.346744    0.917962    11.00000   -1.50000
AFIX   0
O4    3   -0.018325    0.549204    1.303013    11.00000    0.06037    0.02033 =
         0.02736    0.00658    0.00072    0.00381
C1    1   -0.074774    0.472613    0.876057    11.00000    0.01571    0.01530 =
         0.01996    0.00143   -0.00118   -0.00048
AFIX  23
H1A   2   -0.070788    0.402137    0.901574    11.00000   -1.20000
H1B   2   -0.178878    0.503019    0.883591    11.00000   -1.20000
AFIX   0
C2    1   -0.051609    0.452753    0.793976    11.00000    0.01760    0.01577 =
         0.02126   -0.00239   -0.00138    0.00079
AFIX  23
H2A   2    0.048068    0.416122    0.785625    11.00000   -1.20000
H2B   2   -0.134503    0.405476    0.775202    11.00000   -1.20000
AFIX   0
C3    1   -0.054140    0.559503    0.754300    11.00000    0.02082    0.01868 =
         0.01452   -0.00252    0.00199    0.00065
AFIX  13
H3    2   -0.154663    0.596379    0.763392    11.00000   -1.20000
AFIX   0
C4    1    0.075976    0.630613    0.781699    11.00000    0.02001    0.01841 =
         0.01796    0.00054    0.00252   -0.00057
AFIX  23
H4A   2    0.175777    0.595343    0.771272    11.00000   -1.20000
H4B   2    0.073767    0.700745    0.755706    11.00000   -1.20000
AFIX   0
C5    1    0.061138    0.649857    0.862930    11.00000    0.01171    0.02070 =
         0.01708    0.00133    0.00004   -0.00109
C6    1    0.060956    0.750475    0.888020    11.00000    0.01754    0.01840 =
         0.01559    0.00297   -0.00129   -0.00145
AFIX  43
H6    2    0.068164    0.807174    0.853233    11.00000   -1.20000
AFIX   0
C7    1    0.050383    0.781577    0.966141    11.00000    0.01800    0.01361 =
         0.01990   -0.00034    0.00040   -0.00216
AFIX  23
H7A   2   -0.050951    0.815529    0.975133    11.00000   -1.20000
H7B   2    0.130631    0.836038    0.976945    11.00000   -1.20000
AFIX   0
C8    1    0.069954    0.685946    1.017725    11.00000    0.01476    0.01442 =
         0.01880    0.00180    0.00099   -0.00070
AFIX  13
H8    2    0.181871    0.668281    1.021608    11.00000   -1.20000
AFIX   0
C9    1   -0.016327    0.585881    0.988356    11.00000    0.01792    0.01507 =
         0.01657    0.00082   -0.00019   -0.00029
AFIX  13
H9    2   -0.125194    0.609315    0.980696    11.00000   -1.20000
AFIX   0
C10   1    0.044239    0.549674    0.911958    11.00000    0.01506    0.01487 =
         0.01850   -0.00066   -0.00083   -0.00053
C11   1   -0.022151    0.494583    1.045931    11.00000    0.02394    0.01653 =
         0.01739   -0.00010   -0.00081   -0.00110
AFIX  23
H20A  2   -0.089377    0.435922    1.027695    11.00000   -1.20000
H20B  2    0.082450    0.464369    1.052152    11.00000   -1.20000
AFIX   0
C12   1   -0.082235    0.532647    1.120768    11.00000    0.02206    0.01532 =
         0.01826    0.00181   -0.00022   -0.00247
AFIX  23
H12A  2   -0.190443    0.556448    1.115900    11.00000   -1.20000
H12B  2   -0.079309    0.471575    1.155643    11.00000   -1.20000
AFIX   0
C13   1    0.015658    0.626595    1.150542    11.00000    0.01716    0.01618 =
         0.01393    0.00223   -0.00049    0.00024
C14   1    0.010578    0.716721    1.092522    11.00000    0.01467    0.01381 =
         0.01765    0.00108   -0.00027    0.00040
AFIX  13
H14   2   -0.100535    0.735062    1.085860    11.00000   -1.20000
AFIX   0
C15   1    0.083214    0.814127    1.131056    11.00000    0.02265    0.01673 =
         0.01792   -0.00114   -0.00096   -0.00315
AFIX  23
H15A  2    0.045748    0.882817    1.109796    11.00000   -1.20000
H15B  2    0.196750    0.811913    1.127368    11.00000   -1.20000
AFIX   0
C16   1    0.030596    0.802334    1.211144    11.00000    0.02835    0.01615 =
         0.02039   -0.00277    0.00068   -0.00467
AFIX  23
H16A  2   -0.040805    0.861403    1.224575    11.00000   -1.20000
H16B  2    0.120051    0.804229    1.244525    11.00000   -1.20000
AFIX   0
C17   1   -0.052140    0.690564    1.215385    11.00000    0.01899    0.01623 =
         0.01657    0.00113   -0.00232   -0.00166
AFIX  13
H17   2   -0.162735    0.704027    1.203518    11.00000   -1.20000
AFIX   0
C18   1    0.179487    0.589577    1.167244    11.00000    0.02358    0.02276 =
         0.02319    0.00224   -0.00244    0.00338
AFIX 137
H18A  2    0.176361    0.527713    1.200606    11.00000   -1.50000
H18B  2    0.236588    0.648945    1.190030    11.00000   -1.50000
H18C  2    0.230623    0.568323    1.121812    11.00000   -1.50000
AFIX   0
C19   1    0.204325    0.494187    0.915850    11.00000    0.01635    0.01849 =
         0.02498   -0.00065   -0.00165    0.00012
AFIX  23
H19A  2    0.248783    0.492398    0.866144    11.00000   -1.20000
H19B  2    0.272828    0.539063    0.946567    11.00000   -1.20000
AFIX   0
C20   1   -0.048551    0.643263    1.291125    11.00000    0.02187    0.02305 =
         0.02076    0.00220   -0.00332   -0.00332
C21   1   -0.088719    0.717668    1.353542    11.00000    0.04402    0.02370 =
         0.02030   -0.00094    0.00019   -0.00654
AFIX 137
H21A  2    0.003528    0.756884    1.369122    11.00000   -1.50000
H21B  2   -0.128604    0.675020    1.394431    11.00000   -1.50000
H21C  2   -0.167161    0.769409    1.337599    11.00000   -1.50000
AFIX   0
C22   1   -0.076308    0.623303    0.632297    11.00000    0.02251    0.02301 =
         0.02078    0.00188   -0.00241   -0.00498
C23   1   -0.037810    0.600688    0.553822    11.00000    0.03925    0.03295 =
         0.02232   -0.00006    0.00186   -0.00033
AFIX 137
H23A  2    0.072042    0.613557    0.545639    11.00000   -1.50000
H23B  2   -0.098139    0.648539    0.522258    11.00000   -1.50000
H23C  2   -0.062236    0.525224    0.542408    11.00000   -1.50000
HKLF 4
REM  aike300 100k .3 .3 .3
REM R1 =  0.0367 for   1943 Fo > 4sig(Fo)  and  0.0543 for all   2457 data
REM    247 parameters refined using      0 restraints
END
WGHT      0.0425      0.0000
REM Highest difference peak  0.228,  deepest hole -0.234,  1-sigma level  0.045
;
