# Supplementary material for: 3β-Acet­oxy-19-hy­droxy-Δ5-pregnen-20-one
Source: Acta Crystallogr Sect E Struct Rep Online. 2013 Jan 31;69(Pt 2):o313. doi: 10.1107/S1600536813002493 (PMC3569832; doi:10.1107/S1600536813002493)
Supplement: Supplementary file 2 [file e-69-0o313-Isup2.hkl]

# 
# h,k,l, Fc-squared, Fo-squared, sigma(Fo-squared) and status flag 
# 
data_I
_shelx_title ' aike300 100k .3 .3 .3' 
_shelx_refln_list_code          4 
_shelx_F_calc_maximum      298.24 
_exptl_crystal_F_000       816.00 
_reflns_d_resolution_high  0.7828 
 
loop_ 
 _symmetry_equiv_pos_as_xyz 
 'x, y, z' 
 '-x+1/2, -y, z+1/2' 
 'x+1/2, -y+1/2, -z' 
 '-x, y+1/2, -z+1/2' 
 
_cell_length_a     8.6960 
_cell_length_b    12.3708 
_cell_length_c    18.3303 
_cell_angle_alpha  90.000 
_cell_angle_beta   90.000 
_cell_angle_gamma  90.000 
 
_shelx_F_squared_multiplier     1.000 
 
loop_ 
 _refln_index_h 
 _refln_index_k 
 _refln_index_l 
 _refln_F_squared_calc 
 _refln_F_squared_meas 
 _refln_F_squared_sigma 
 _refln_observed_status 
   2   0   0    88949.23    74183.34   2304.39 o 
   4   0   0     3202.78     3750.42    101.26 o 
   6   0   0      591.15      563.48     37.46 o 
   8   0   0     3021.27     3086.09    156.34 o 
  10   0   0      251.40      167.74     43.97 o 
   1   1   0        0.15        9.29      1.88 o 
   2   1   0        0.58        2.17      2.59 o 
   3   1   0    16886.91    16638.76    276.63 o 
   4   1   0     1545.61     1643.92     36.04 o 
   5   1   0     2479.56     2544.89     53.68 o 
   6   1   0      391.83      347.55     21.28 o 
   7   1   0      167.22      175.76     19.17 o 
   8   1   0        1.01        2.93     13.55 o 
   9   1   0      255.10      241.97     24.18 o 
  10   1   0      115.52       89.17     21.17 o 
  11   1   0       16.57       60.26     31.03 o 
   0   2   0     1258.12     1192.20     23.15 o 
   1   2   0    32385.21    28544.80    368.38 o 
   2   2   0        0.22        0.10      2.23 o 
   3   2   0     4057.67     4187.86     77.60 o 
   4   2   0     2295.04     2189.89     45.87 o 
   5   2   0        0.78        0.59      5.41 o 
   6   2   0      145.43      160.64     14.36 o 
   7   2   0        3.14        7.20     10.89 o 
   8   2   0       38.59       28.11     13.21 o 
   9   2   0      255.93      269.06     23.03 o 
  10   2   0       25.64       25.24     18.42 o 
  11   2   0        0.88       -0.17     22.43 o 
   1   3   0      130.60      134.35      3.41 o 
   2   3   0      177.27      161.70      6.58 o 
   3   3   0      233.85      226.02      7.86 o 
   4   3   0     1436.99     1418.80     31.68 o 
   5   3   0      691.52      696.73     20.23 o 
   6   3   0     1570.12     1573.87     56.99 o 
   7   3   0      105.36      103.06     15.04 o 
   8   3   0       43.87       43.64     16.29 o 
   9   3   0       20.61        8.14     14.97 o 
  10   3   0       60.96       51.49     27.69 o 
   0   4   0      293.48      293.25      7.52 o 
   1   4   0     1378.89     1301.14     20.05 o 
   2   4   0      635.98      643.70     12.85 o 
   3   4   0     1809.56     1816.57     33.20 o 
   4   4   0        4.03       -3.51      3.51 o 
   5   4   0      913.30      925.76     24.76 o 
   6   4   0       10.97       13.54      9.00 o 
   7   4   0       79.66       77.79     13.82 o 
   8   4   0       12.38       18.80     13.68 o 
   9   4   0        1.51        1.63     14.84 o 
  10   4   0        7.00        6.01     20.72 o 
   1   5   0     2726.81     2654.21     37.42 o 
   2   5   0       94.29      104.07      4.07 o 
   3   5   0     1418.62     1420.65     27.74 o 
   4   5   0      100.02      102.00      6.10 o 
   5   5   0       32.39       44.76      7.06 o 
   6   5   0       33.37       41.64      9.06 o 
   7   5   0       51.75       64.57     13.81 o 
   8   5   0       21.81       27.69     14.84 o 
   9   5   0        1.71       -6.25     23.61 o 
  10   5   0        4.55        2.38     20.72 o 
   0   6   0       28.26       33.49      4.07 o 
   1   6   0       99.80      117.64      3.72 o 
   2   6   0        0.56        0.26      2.12 o 
   3   6   0      163.01      166.89      6.40 o 
   4   6   0      110.85       94.89      6.94 o 
   5   6   0      223.32      239.02     13.10 o 
   6   6   0      337.67      318.31     16.87 o 
   7   6   0      202.70      214.65     18.97 o 
   8   6   0       49.17       59.37     17.16 o 
   9   6   0       71.30       44.86     17.60 o 
  10   6   0        0.66       -4.69     19.20 o 
   1   7   0     1233.04     1295.19     28.00 o 
   2   7   0       38.77       43.01      3.72 o 
   3   7   0      800.48      751.35     18.84 o 
   4   7   0       11.37       11.57      4.38 o 
   5   7   0      285.98      270.85     13.24 o 
   6   7   0       22.25        5.66      8.04 o 
   7   7   0       56.02       47.23     14.84 o 
   8   7   0       77.54       56.53     17.82 o 
   9   7   0        0.68       -2.87     18.00 o 
   0   8   0      242.57      253.36     20.36 o 
   1   8   0       20.19       21.56      4.43 o 
   2   8   0      853.33      844.72     18.90 o 
   3   8   0      339.04      358.37     10.56 o 
   4   8   0       11.07       12.30      4.20 o 
   5   8   0        3.10        1.05      7.05 o 
   6   8   0        0.12       -0.60      8.03 o 
   7   8   0      291.30      281.85     22.26 o 
   8   8   0        0.01       10.03     14.09 o 
   9   8   0      139.54      162.03     23.42 o 
   1   9   0      101.15      108.40      5.89 o 
   2   9   0        0.01        0.00      5.58 o 
   3   9   0      308.35      293.89      9.06 o 
   4   9   0      123.10      147.12      8.06 o 
   5   9   0        9.28        8.99      5.91 o 
   6   9   0        0.03       11.40     10.36 o 
   7   9   0       55.11       52.74     12.91 o 
   8   9   0       49.17       57.00     24.43 o 
   9   9   0       33.19       27.69     40.71 o 
   0  10   0      140.49      146.57     29.31 o 
   1  10   0      152.54      146.20      7.37 o 
   2  10   0      550.28      543.69     18.26 o 
   3  10   0       87.71      101.66     11.40 o 
   4  10   0       10.18       19.93      5.42 o 
   5  10   0      206.03      215.09     23.61 o 
   6  10   0      258.87      257.31     29.31 o 
   7  10   0       50.15       83.06     24.43 o 
   8  10   0      123.56      143.31     29.31 o 
   1  11   0      164.78      165.74      8.81 o 
   2  11   0      212.01      217.79      9.98 o 
   3  11   0       16.73        8.74     10.54 o 
   4  11   0       86.94       82.89     14.97 o 
   5  11   0        6.12        1.86     11.73 o 
   6  11   0        1.66        0.56     16.67 o 
   7  11   0        0.35       -1.63     19.54 o 
   0  12   0     1918.14     1806.05     97.71 o 
   1  12   0      335.58      350.80     35.83 o 
   2  12   0     1052.66     1061.96     47.95 o 
   3  12   0       53.17       43.38     10.20 o 
   4  12   0        5.31       -7.93     12.91 o 
   5  12   0       20.98       12.97     23.61 o 
   6  12   0       82.09       80.92     17.16 o 
   7  12   0       24.50       26.49     17.16 o 
   1  13   0       78.87       98.52     19.47 o 
   2  13   0      110.59      112.91     24.10 o 
   3  13   0      221.18      223.11     42.34 o 
   4  13   0        1.62       17.91     34.20 o 
   5  13   0       54.98       66.77     29.31 o 
   6  13   0       87.02       65.14     29.31 o 
   0  14   0        7.32        3.26     26.06 o 
   1  14   0      262.61      256.18     42.34 o 
   2  14   0        0.79       12.52     18.32 o 
   3  14   0       98.26       63.51     29.31 o 
   4  14   0       14.08       -1.63     27.69 o 
   5  14   0       29.04        0.00     26.06 o 
   1  15   0        0.12       -7.96     19.93 o 
   2  15   0       11.19       -4.89     20.13 o 
   3  15   0       18.27       16.29     29.31 o 
   1   0   1       78.71       76.15      3.06 o 
   2   0   1    15047.40    13670.21    227.70 o 
   3   0   1      594.57      666.35     14.98 o 
   4   0   1      788.50      830.83     20.05 o 
   5   0   1      829.94      839.55     23.18 o 
   6   0   1     1951.43     1969.10     64.46 o 
   7   0   1      712.35      689.71     33.34 o 
   8   0   1        8.41       -1.86     12.05 o 
   9   0   1      330.58      387.15     29.21 o 
  10   0   1       13.94       13.92     22.80 o 
  11   0   1      229.54      242.89     31.53 o 
   0   1   1     5322.14     4743.27     63.81 o 
   1   1   1     5519.30     5088.06     60.76 o 
   2   1   1     5038.10     5005.29     61.32 o 
   3   1   1     1263.18     1305.47     19.07 o 
   4   1   1      572.26      573.27     11.16 o 
   5   1   1     1304.15     1358.67     23.18 o 
   6   1   1       27.52       33.79      7.33 o 
   7   1   1      184.16      176.54     13.40 o 
   8   1   1      230.62      218.59     14.85 o 
   9   1   1       88.02      109.08     22.09 o 
  10   1   1       26.82       17.51     16.01 o 
  11   1   1      181.70      147.59     20.05 o 
   0   2   1        3.73        5.75      1.18 o 
   1   2   1     5298.89     4748.60     48.12 o 
   2   2   1     4932.76     4806.97     55.18 o 
   3   2   1     3991.72     4073.95     53.47 o 
   4   2   1     3177.81     3446.22     47.11 o 
   5   2   1      539.58      551.14     12.23 o 
   6   2   1      374.89      377.43     14.62 o 
   7   2   1      337.26      305.73     15.83 o 
   8   2   1       15.89       21.84      9.52 o 
   9   2   1       68.02       64.23     11.99 o 
  10   2   1       84.28      104.37     16.69 o 
  11   2   1      107.77      113.30     19.31 o 
   0   3   1     3359.94     3102.80     41.42 o 
   1   3   1     2572.14     2407.61     24.72 o 
   2   3   1     2729.18     2637.53     30.31 o 
   3   3   1      108.77      124.05      4.16 o 
   4   3   1     2680.94     2678.93     39.52 o 
   5   3   1      301.95      316.01      8.76 o 
   6   3   1      830.07      917.95     26.80 o 
   7   3   1      166.11      155.40     12.17 o 
   8   3   1      256.61      262.26     16.35 o 
   9   3   1       14.25       11.07     10.97 o 
  10   3   1      105.26      103.11     16.63 o 
   0   4   1      934.20      912.03     13.89 o 
   1   4   1       51.61       51.44      1.47 o 
   2   4   1      591.08      607.82      8.49 o 
   3   4   1       96.74       91.90      3.51 o 
   4   4   1      244.20      266.50      6.89 o 
   5   4   1      484.05      470.94     12.21 o 
   6   4   1       72.49       74.47      8.90 o 
   7   4   1      183.97      192.18     16.22 o 
   8   4   1       28.93       29.11     10.81 o 
   9   4   1       50.16       58.86     14.53 o 
  10   4   1       98.24       84.62     15.63 o 
   0   5   1        0.01        1.57      2.13 o 
   1   5   1       24.02       25.32      1.63 o 
   2   5   1      538.91      563.05      8.07 o 
   3   5   1      537.85      520.39      9.00 o 
   4   5   1      303.72      321.80      7.52 o 
   5   5   1       10.96       10.94      4.62 o 
   6   5   1      260.68      245.21     12.14 o 
   7   5   1      110.35      108.92     10.88 o 
   8   5   1        7.75        4.77      8.73 o 
   9   5   1       37.71       25.28     15.98 o 
  10   5   1        5.91        1.14     15.05 o 
   0   6   1       69.36       69.67      2.57 o 
   1   6   1      954.99     1032.23     13.29 o 
   2   6   1      280.82      299.05      5.51 o 
   3   6   1      513.83      544.05      9.58 o 
   4   6   1       60.46       76.56      4.37 o 
   5   6   1       55.50       74.21      6.81 o 
   6   6   1      571.62      539.39     15.44 o 
   7   6   1       54.04       41.01      9.33 o 
   8   6   1      205.07      230.15     15.92 o 
   9   6   1       78.30       89.77     15.86 o 
  10   6   1       10.91       20.86     14.92 o 
   0   7   1      182.29      181.20      9.70 o 
   1   7   1      382.48      399.76      6.66 o 
   2   7   1      507.61      511.07      7.75 o 
   3   7   1       61.16       71.85      3.51 o 
   4   7   1       30.37       31.05      3.74 o 
   5   7   1       66.76       62.85      5.39 o 
   6   7   1      319.48      293.32     12.11 o 
   7   7   1      121.11      114.99     10.88 o 
   8   7   1      145.84      134.40     12.56 o 
   9   7   1       17.87       17.37     11.84 o 
   0   8   1        8.76       11.93      3.05 o 
   1   8   1      173.30      176.69      4.51 o 
   2   8   1        3.33        7.17      2.15 o 
   3   8   1      122.66      124.94      3.97 o 
   4   8   1      183.75      176.52      7.60 o 
   5   8   1      533.58      537.98     14.45 o 
   6   8   1       95.74       87.03      9.47 o 
   7   8   1      434.77      437.52     19.93 o 
   8   8   1       54.55       58.92     11.75 o 
   9   8   1       18.33       36.52     15.42 o 
   0   9   1      442.70      409.11     13.13 o 
   1   9   1      396.92      405.57      7.24 o 
   2   9   1      109.13      107.01      4.87 o 
   3   9   1      782.68      802.79     11.68 o 
   4   9   1       82.68       79.82      4.32 o 
   5   9   1      913.13      905.88     24.02 o 
   6   9   1       42.89       38.02      8.26 o 
   7   9   1      123.78      128.80     12.46 o 
   8   9   1       32.42       19.54     17.27 o 
   9   9   1      331.26      321.07     32.80 o 
   0  10   1      109.55      105.44      4.63 o 
   1  10   1      591.41      595.18     13.60 o 
   2  10   1      160.56      176.34      7.65 o 
   3  10   1      540.15      496.62     10.86 o 
   4  10   1      254.34      246.73      8.18 o 
   5  10   1       44.31       49.24      8.10 o 
   6  10   1        8.04       17.91     12.67 o 
   7  10   1      194.88      234.01     24.58 o 
   8  10   1      152.30      122.66     28.50 o 
   0  11   1      394.64      429.88     43.16 o 
   1  11   1      118.63      123.01      3.98 o 
   2  11   1       25.03       25.04      3.68 o 
   3  11   1        4.64        2.94      5.40 o 
   4  11   1       69.39       88.83      9.30 o 
   5  11   1       66.37       85.29     11.54 o 
   6  11   1       95.74      102.19     15.65 o 
   7  11   1       70.76       91.98     18.97 o 
   0  12   1        0.41       24.05     14.84 o 
   1  12   1       39.44       36.26     11.73 o 
   2  12   1       81.95       99.99     10.13 o 
   3  12   1      105.06      112.47      9.82 o 
   4  12   1      126.04      133.66     11.99 o 
   5  12   1       62.77       44.10     10.73 o 
   6  12   1      144.87      147.24     14.85 o 
   7  12   1       32.87       24.64     13.36 o 
   0  13   1        1.07      -14.97     14.97 o 
   1  13   1       23.86       29.69     12.13 o 
   2  13   1       21.95       41.80     14.93 o 
   3  13   1       35.50       46.12     23.59 o 
   4  13   1      157.73      165.14     25.43 o 
   5  13   1       92.35       76.54     20.35 o 
   6  13   1       26.03       22.99     20.13 o 
   0  14   1      156.14      165.30     24.58 o 
   1  14   1       22.17       18.85     14.57 o 
   2  14   1        7.35       -4.58     13.77 o 
   3  14   1      130.19      108.10     32.57 o 
   4  14   1       85.45       93.75     21.88 o 
   5  14   1       82.72       62.74     31.76 o 
   0  15   1        0.13        0.81     20.73 o 
   1  15   1        1.54       -9.56     14.78 o 
   2  15   1       20.51        8.77     18.18 o 
   3  15   1       64.59       54.56     25.88 o 
   0   0   2     2091.62     1999.35     50.67 o 
   1   0   2     2358.75     2268.17     35.98 o 
   2   0   2     2232.14     2203.73     41.44 o 
   3   0   2      736.55      694.80     16.39 o 
   4   0   2       93.30      113.39      7.10 o 
   5   0   2      469.82      435.03     17.86 o 
   6   0   2       30.31       51.23     11.52 o 
   7   0   2       77.69       72.80     13.21 o 
   8   0   2       82.06       53.94     14.36 o 
   9   0   2        0.33       14.83     16.00 o 
  10   0   2      239.62      232.65     27.69 o 
  11   0   2       13.51       24.39     26.81 o 
   0   1   2      226.69      216.52      4.55 o 
   1   1   2     3322.49     3016.32     33.18 o 
   2   1   2      709.48      687.61     10.74 o 
   3   1   2      547.72      562.17      9.98 o 
   4   1   2     1042.78     1090.98     18.02 o 
   5   1   2      959.00     1061.84     19.67 o 
   6   1   2      207.92      216.68     11.70 o 
   7   1   2      340.52      347.14     16.80 o 
   8   1   2      205.74      204.88     14.37 o 
   9   1   2      142.01      138.37     15.05 o 
  10   1   2       25.60       17.50     15.01 o 
  11   1   2       78.01       81.70     17.39 o 
   0   2   2        2.53        4.39      0.94 o 
   1   2   2     1247.89     1134.38     13.18 o 
   2   2   2     2241.75     2341.53     29.05 o 
   3   2   2      446.12      447.42      8.09 o 
   4   2   2     3389.10     3516.68     47.93 o 
   5   2   2      412.91      412.18     10.31 o 
   6   2   2       26.16       25.67      6.89 o 
   7   2   2      231.86      259.85     15.16 o 
   8   2   2       95.68      101.99     12.36 o 
   9   2   2       58.89       60.02     13.12 o 
  10   2   2      159.21      144.67     18.72 o 
   0   3   2      201.89      210.21      4.07 o 
   1   3   2     1947.83     1787.09     19.20 o 
   2   3   2     1402.85     1365.73     17.46 o 
   3   3   2       64.05       63.23      3.39 o 
   4   3   2      197.08      188.83      5.79 o 
   5   3   2       29.87       24.19      4.06 o 
   6   3   2      302.57      320.63     13.93 o 
   7   3   2      618.89      637.87     22.93 o 
   8   3   2       52.78       73.82     15.43 o 
   9   3   2       72.69       76.88     12.10 o 
  10   3   2        9.18        8.39     12.77 o 
   0   4   2      114.06      110.43      2.76 o 
   1   4   2       93.89       91.58      2.05 o 
   2   4   2      272.74      286.04      5.07 o 
   3   4   2       16.55       17.73      2.74 o 
   4   4   2     1342.76     1398.10     21.17 o 
   5   4   2      146.10      140.24      6.48 o 
   6   4   2      234.54      251.83     12.17 o 
   7   4   2      131.02      113.42     11.14 o 
   8   4   2       51.79       50.06     11.99 o 
   9   4   2      151.76      141.02     14.71 o 
  10   4   2        4.73        7.71     13.41 o 
   0   5   2        1.14        1.63      1.65 o 
   1   5   2      373.68      410.66      6.61 o 
   2   5   2      314.11      299.11      5.23 o 
   3   5   2     1122.32     1222.25     17.39 o 
   4   5   2      198.69      212.38      6.07 o 
   5   5   2      238.18      257.87      8.61 o 
   6   5   2      230.97      217.09     11.02 o 
   7   5   2      103.88       98.18     10.64 o 
   8   5   2      139.53      127.42     12.56 o 
   9   5   2       20.14       10.87     12.06 o 
  10   5   2       43.80       39.80     14.74 o 
   0   6   2       23.73       29.96      3.31 o 
   1   6   2      128.98      108.53      3.03 o 
   2   6   2     1223.04     1224.67     15.28 o 
   3   6   2      276.13      300.66      6.46 o 
   4   6   2      128.46      111.32      4.91 o 
   5   6   2       89.98       99.46      6.33 o 
   6   6   2       85.65       82.73      8.67 o 
   7   6   2      104.49      103.42     10.72 o 
   8   6   2       73.40       65.77     10.88 o 
   9   6   2        1.23       10.03     14.65 o 
  10   6   2       33.87       28.25     15.67 o 
   0   7   2      669.36      659.21     14.93 o 
   1   7   2      362.31      353.81      7.38 o 
   2   7   2      962.65      999.92     15.36 o 
   3   7   2      640.45      635.29     10.81 o 
   4   7   2      146.25      143.06      5.87 o 
   5   7   2      727.58      694.27     17.38 o 
   6   7   2      385.62      347.60     14.24 o 
   7   7   2      188.42      196.69     14.25 o 
   8   7   2       94.80       85.72     12.53 o 
   9   7   2       64.07       51.12     13.57 o 
   0   8   2     1175.42     1136.87     25.47 o 
   1   8   2      754.65      770.24     11.89 o 
   2   8   2      566.94      543.28     10.59 o 
   3   8   2      851.13      838.98     13.60 o 
   4   8   2      826.99      801.16     16.97 o 
   5   8   2      338.12      336.10     11.53 o 
   6   8   2      433.36      431.55     16.34 o 
   7   8   2       96.50       68.07     10.05 o 
   8   8   2       29.29       33.13     11.05 o 
   9   8   2      321.41      307.67     20.94 o 
   0   9   2      619.34      579.28     28.29 o 
   1   9   2      166.13      171.50      4.55 o 
   2   9   2     1435.85     1431.43     23.31 o 
   3   9   2     1094.61     1144.51     21.16 o 
   4   9   2       89.98       96.21      5.72 o 
   5   9   2      890.26      918.01     23.81 o 
   6   9   2       80.58       81.79     10.29 o 
   7   9   2      329.15      364.29     17.65 o 
   8   9   2      141.07      129.67     25.02 o 
   9   9   2      159.26      182.04     29.35 o 
   0  10   2     1101.91     1110.86     27.41 o 
   1  10   2      468.15      463.46      9.06 o 
   2  10   2      683.58      713.98     12.78 o 
   3  10   2      347.74      338.59      8.69 o 
   4  10   2      492.59      508.88     16.44 o 
   5  10   2      143.17      133.33      9.79 o 
   6  10   2       37.37       38.54      9.21 o 
   7  10   2       41.84       41.02     15.51 o 
   8  10   2       63.70       59.44     20.73 o 
   0  11   2        0.03        1.30      4.15 o 
   1  11   2     1652.67     1639.36     35.30 o 
   2  11   2       33.06       36.33      5.91 o 
   3  11   2       78.40       75.06      7.26 o 
   4  11   2        7.20        2.11      7.43 o 
   5  11   2       30.60       30.22     12.84 o 
   6  11   2       58.99       63.21     15.65 o 
   7  11   2      277.32      284.10     22.87 o 
   0  12   2      791.38      821.21     40.87 o 
   1  12   2      318.86      316.25     14.85 o 
   2  12   2      718.87      753.17     27.31 o 
   3  12   2      172.53      174.13     13.84 o 
   4  12   2      383.14      389.56     19.00 o 
   5  12   2      127.71      134.47     13.19 o 
   6  12   2        2.56       10.28     10.35 o 
   7  12   2       33.77       24.81     14.40 o 
   0  13   2       22.53       20.38     17.82 o 
   1  13   2      129.44      123.19     14.75 o 
   2  13   2       46.80       13.96     16.59 o 
   3  13   2      215.96      228.19     23.10 o 
   4  13   2       18.64        9.77     17.27 o 
   5  13   2      299.38      278.79     28.72 o 
   6  13   2       78.86       74.10     21.17 o 
   0  14   2        0.69       12.17     19.47 o 
   1  14   2       55.25       44.62     13.62 o 
   2  14   2      166.20      166.32     20.32 o 
   3  14   2       30.86       15.74     17.16 o 
   4  14   2       82.44       97.44     25.60 o 
   5  14   2       42.62       23.37     21.28 o 
   0  15   2        1.57       -6.61     19.47 o 
   1  15   2       53.24       69.11     17.15 o 
   2  15   2        2.59       -6.20     16.59 o 
   3  15   2       25.33       45.19     27.00 o 
   1   0   3     1894.99     1775.51     29.00 o 
   2   0   3     5123.89     4904.87     86.23 o 
   3   0   3       15.02       13.29      3.95 o 
   4   0   3      917.67      924.91     22.95 o 
   5   0   3      522.34      547.23     17.17 o 
   6   0   3      175.30      174.39     16.12 o 
   7   0   3      339.38      306.93     31.76 o 
   8   0   3      383.37      363.01     25.89 o 
   9   0   3      176.14      165.46     21.28 o 
  10   0   3      128.52      131.22     23.03 o 
  11   0   3      260.27      262.45     35.64 o 
   0   1   3      132.07      128.87      4.24 o 
   1   1   3     1259.33     1217.59     14.16 o 
   2   1   3      596.87      558.17      8.77 o 
   3   1   3     1187.80     1171.18     17.94 o 
   4   1   3      755.69      785.05     14.11 o 
   5   1   3      335.28      320.33      9.25 o 
   6   1   3      326.58      326.90     15.45 o 
   7   1   3      219.85      210.22     13.93 o 
   8   1   3       49.08       34.31     10.35 o 
   9   1   3      115.40      122.08     15.47 o 
  10   1   3       34.60       35.08     14.37 o 
   0   2   3       14.34       15.38      2.12 o 
   1   2   3     3750.78     3505.27     37.46 o 
   2   2   3     3022.98     3006.98     35.02 o 
   3   2   3     1156.09     1135.53     16.74 o 
   4   2   3       68.39       69.35      4.04 o 
   5   2   3      475.60      459.38     11.17 o 
   6   2   3      400.04      389.05     15.13 o 
   7   2   3      362.25      335.11     16.19 o 
   8   2   3      285.48      287.18     16.25 o 
   9   2   3      297.54      312.07     19.91 o 
  10   2   3      217.43      202.94     18.65 o 
   0   3   3      177.28      185.73      4.42 o 
   1   3   3      577.59      531.05      7.28 o 
   2   3   3     4386.31     4554.84     51.28 o 
   3   3   3     2063.97     2178.73     29.03 o 
   4   3   3     2337.40     2586.52     35.78 o 
   5   3   3     1062.90     1048.76     20.61 o 
   6   3   3      843.10      849.22     22.03 o 
   7   3   3      330.84      306.81     14.85 o 
   8   3   3      224.34      230.87     14.85 o 
   9   3   3        7.30        4.59     11.85 o 
  10   3   3       62.96       65.00     15.50 o 
   0   4   3      423.86      450.44      8.33 o 
   1   4   3      694.11      676.34      8.96 o 
   2   4   3     1808.86     1811.05     20.89 o 
   3   4   3      514.45      538.62      9.59 o 
   4   4   3     1180.49     1220.07     19.20 o 
   5   4   3      917.71      982.61     19.69 o 
   6   4   3      380.02      375.41     15.86 o 
   7   4   3      488.66      531.27     22.23 o 
   8   4   3      121.88      120.01     12.26 o 
   9   4   3       21.41       21.53     14.39 o 
  10   4   3      139.46      132.39     17.96 o 
   0   5   3     4423.78     4375.03     60.03 o 
   1   5   3     2107.14     2167.38     24.25 o 
   2   5   3     2374.65     2536.97     28.24 o 
   3   5   3     2224.32     2368.64     29.13 o 
   4   5   3      656.23      688.05     12.51 o 
   5   5   3      917.17      991.67     20.74 o 
   6   5   3       33.08       33.63      9.01 o 
   7   5   3      112.90      120.25     10.72 o 
   8   5   3       55.09       52.81     11.14 o 
   9   5   3       89.72       73.47     14.19 o 
  10   5   3        8.36        5.90     14.64 o 
   0   6   3       94.29      100.08      2.96 o 
   1   6   3       58.88       73.74      3.69 o 
   2   6   3      756.19      750.46     10.90 o 
   3   6   3      161.49      155.71      4.41 o 
   4   6   3       24.19       25.64      3.77 o 
   5   6   3       77.52       85.05      6.49 o 
   6   6   3       68.25       99.65      8.43 o 
   7   6   3        5.47        8.82      8.07 o 
   8   6   3        4.74        5.57     11.17 o 
   9   6   3      193.29      223.96     19.66 o 
  10   6   3       27.86       33.49     15.67 o 
   0   7   3     1454.53     1529.65     30.55 o 
   1   7   3      843.96      883.23     12.44 o 
   2   7   3      105.91      108.54      4.12 o 
   3   7   3       39.85       48.57      3.13 o 
   4   7   3      334.26      326.74      8.94 o 
   5   7   3      139.19      137.18      7.46 o 
   6   7   3      151.38      142.94      9.08 o 
   7   7   3       50.30       46.98      9.54 o 
   8   7   3       81.68       84.73     12.36 o 
   9   7   3       77.28       88.92     16.13 o 
   0   8   3      372.82      377.71     10.83 o 
   1   8   3      196.25      190.29      4.97 o 
   2   8   3      170.90      168.86      6.14 o 
   3   8   3      450.75      448.70      8.61 o 
   4   8   3      742.55      730.91     14.69 o 
   5   8   3      441.60      459.87     14.02 o 
   6   8   3      125.23      112.85      8.64 o 
   7   8   3      580.45      559.08     24.62 o 
   8   8   3        1.23        2.07     11.43 o 
   9   8   3       33.59       28.15     15.53 o 
   0   9   3        0.08       -2.36      7.89 o 
   1   9   3       80.93       77.66      4.27 o 
   2   9   3      145.25      134.99      5.25 o 
   3   9   3      459.28      441.30     14.33 o 
   4   9   3     1157.94     1100.37     20.39 o 
   5   9   3      145.44      152.69      8.05 o 
   6   9   3       56.32       46.84     12.69 o 
   7   9   3       29.07       41.84     11.98 o 
   8   9   3      193.24      201.29     19.05 o 
   9   9   3       26.33      -11.62     34.20 o 
   0  10   3      618.15      594.35     17.27 o 
   1  10   3      283.75      292.62      7.85 o 
   2  10   3       62.69       62.58      4.09 o 
   3  10   3     1057.80     1031.90     19.02 o 
   4  10   3      208.66      216.40     13.40 o 
   5  10   3      479.41      462.58     23.01 o 
   6  10   3      216.41      251.68     16.04 o 
   7  10   3       59.07       55.57     14.13 o 
   8  10   3       19.01        9.77     18.42 o 
   0  11   3       10.81       11.14      6.93 o 
   1  11   3      274.90      256.69      7.80 o 
   2  11   3        4.02        2.91      4.42 o 
   3  11   3      131.48      139.16      7.13 o 
   4  11   3      313.53      312.15     17.00 o 
   5  11   3       85.96      106.93     19.06 o 
   6  11   3      126.96      116.01     15.30 o 
   7  11   3       90.65       90.50     16.92 o 
   0  12   3        4.53       15.47     14.97 o 
   1  12   3       41.01       42.44      6.66 o 
   2  12   3       71.05       89.26      9.79 o 
   3  12   3      631.98      684.30     26.99 o 
   4  12   3       21.29       22.14     13.36 o 
   5  12   3      479.15      503.13     23.48 o 
   6  12   3       44.91       51.57     12.68 o 
   7  12   3       48.39       40.09     21.91 o 
   0  13   3      249.83      269.42     31.76 o 
   1  13   3       35.50       17.14     11.36 o 
   2  13   3       11.95        8.95     13.33 o 
   3  13   3       52.97       54.70     16.22 o 
   4  13   3       40.48       35.54     19.17 o 
   5  13   3        7.41       11.13     23.86 o 
   6  13   3        8.45      -18.00     18.00 o 
   0  14   3       20.61       55.37     21.68 o 
   1  14   3       54.58       62.96     14.71 o 
   2  14   3      162.94      151.02     20.89 o 
   3  14   3       75.88       67.71     17.43 o 
   4  14   3       57.15       28.62     23.45 o 
   0  15   3       29.02        5.54     20.13 o 
   1  15   3       76.23       69.29     19.59 o 
   2  15   3       14.86       27.14     18.68 o 
   3  15   3       35.78       44.47     26.19 o 
   0   0   4     4533.54     4221.94    103.06 o 
   1   0   4     4103.34     3826.83     67.36 o 
   2   0   4      167.10      168.01      5.00 o 
   3   0   4       46.10       56.09      5.06 o 
   4   0   4      786.16      755.51     19.66 o 
   5   0   4      792.44      791.06     23.12 o 
   6   0   4      302.07      322.80     20.13 o 
   7   0   4      877.14      851.63     39.10 o 
   8   0   4       11.73       18.73     13.82 o 
   9   0   4        1.49        5.39     14.84 o 
  10   0   4      139.01      139.41     27.78 o 
   0   1   4       26.65       25.16      2.98 o 
   1   1   4      159.10      166.05      3.41 o 
   2   1   4     6425.83     6286.18     73.05 o 
   3   1   4      359.73      354.21      7.77 o 
   4   1   4      193.68      215.95      6.70 o 
   5   1   4      146.19      138.08      7.92 o 
   6   1   4      741.31      678.06     21.84 o 
   7   1   4      808.41      736.71     26.09 o 
   8   1   4       98.38      119.19     13.05 o 
   9   1   4      584.47      539.10     24.33 o 
  10   1   4       60.58       49.96     15.27 o 
   0   2   4      169.79      179.76      6.82 o 
   1   2   4     1315.83     1307.72     15.53 o 
   2   2   4     1302.46     1215.70     16.14 o 
   3   2   4       77.77       69.34      4.18 o 
   4   2   4       13.49       11.29      2.89 o 
   5   2   4       49.23       36.99      4.70 o 
   6   2   4      167.91      180.24     11.54 o 
   7   2   4      156.88      159.59     11.91 o 
   8   2   4      277.61      265.35     17.01 o 
   9   2   4        5.57       11.31     11.18 o 
  10   2   4        6.23        0.66     13.66 o 
   0   3   4      405.91      398.33      8.40 o 
   1   3   4      655.33      636.03      8.65 o 
   2   3   4     1096.16     1156.99     14.37 o 
   3   3   4       67.17       74.76      3.93 o 
   4   3   4       51.28       55.29      4.16 o 
   5   3   4       34.14       37.32      4.93 o 
   6   3   4      257.27      255.12     11.27 o 
   7   3   4      199.64      198.58     13.56 o 
   8   3   4      330.08      323.43     18.87 o 
   9   3   4       75.92       67.30     12.73 o 
  10   3   4       74.47       58.36     15.91 o 
   0   4   4     2658.70     2754.50     41.21 o 
   1   4   4      294.30      294.59      5.46 o 
   2   4   4     1105.48     1155.69     14.67 o 
   3   4   4      578.90      604.25      9.95 o 
   4   4   4      254.00      249.71      7.10 o 
   5   4   4      249.61      254.51      9.20 o 
   6   4   4      107.21      114.02      8.67 o 
   7   4   4      359.51      397.96     17.98 o 
   8   4   4      121.82      125.48     12.99 o 
   9   4   4       85.74       98.36     13.88 o 
  10   4   4       16.75       27.00     16.11 o 
   0   5   4      639.32      666.02     11.74 o 
   1   5   4     1660.20     1707.98     20.60 o 
   2   5   4      183.99      208.80      5.46 o 
   3   5   4      755.21      785.25     11.78 o 
   4   5   4      463.63      462.90      9.90 o 
   5   5   4       57.77       55.28      5.25 o 
   6   5   4       85.35       85.66      8.41 o 
   7   5   4      398.66      407.18     19.44 o 
   8   5   4        1.65       -2.24      9.50 o 
   9   5   4      402.30      471.15     25.35 o 
  10   5   4       79.01       62.49     16.62 o 
   0   6   4       97.00      112.70      3.60 o 
   1   6   4      278.70      251.90      4.82 o 
   2   6   4      211.40      220.02      5.58 o 
   3   6   4      157.13      172.41      4.93 o 
   4   6   4      559.44      570.93     11.89 o 
   5   6   4       18.28       17.68      5.06 o 
   6   6   4      226.28      233.87     11.70 o 
   7   6   4      180.00      199.70     13.71 o 
   8   6   4      515.77      481.53     24.06 o 
   9   6   4       38.05       27.77     11.99 o 
  10   6   4      117.66      105.46     17.92 o 
   0   7   4       52.77       53.59      2.12 o 
   1   7   4      793.15      779.95     12.55 o 
   2   7   4       14.08       12.59      1.40 o 
   3   7   4      101.14      103.18      4.10 o 
   4   7   4      298.44      299.59      8.60 o 
   5   7   4      213.19      189.11      9.26 o 
   6   7   4       17.34       21.58      6.31 o 
   7   7   4      153.16      162.68     14.14 o 
   8   7   4       71.50       71.27     12.77 o 
   9   7   4       33.37       10.45     14.07 o 
   0   8   4      732.97      766.05     18.80 o 
   1   8   4      356.68      356.69      7.49 o 
   2   8   4      584.00      585.99     11.76 o 
   3   8   4      141.06      133.36      4.57 o 
   4   8   4      174.18      170.11      6.09 o 
   5   8   4        8.96        9.51      4.45 o 
   6   8   4       34.89       40.24      8.16 o 
   7   8   4       60.16       65.77     10.54 o 
   8   8   4      126.26       98.62     12.29 o 
   9   8   4        1.23      -10.67     15.76 o 
   0   9   4       30.95       24.72      6.46 o 
   1   9   4      117.24      123.55      4.74 o 
   2   9   4      683.80      700.77     13.70 o 
   3   9   4      351.01      345.87      9.40 o 
   4   9   4       59.88       67.54      4.94 o 
   5   9   4       15.58       17.08      5.24 o 
   6   9   4        5.79        7.78      7.13 o 
   7   9   4       16.12       20.42     13.54 o 
   8   9   4       45.80       52.85     14.61 o 
   0  10   4       73.81       60.82     11.38 o 
   1  10   4     1109.26     1107.38     18.97 o 
   2  10   4      411.06      382.98     12.79 o 
   3  10   4      440.17      396.59     10.44 o 
   4  10   4      131.35      143.39     10.55 o 
   5  10   4        3.11        1.15      6.36 o 
   6  10   4       72.64       77.76     10.62 o 
   7  10   4       19.73       19.84     13.33 o 
   8  10   4       32.45       34.20     24.43 o 
   0  11   4      192.21      205.08     14.27 o 
   1  11   4       67.34       62.06      4.69 o 
   2  11   4      368.98      384.38     14.01 o 
   3  11   4      109.80      112.27      7.22 o 
   4  11   4      321.59      361.46     17.63 o 
   5  11   4       81.22       73.52     16.82 o 
   6  11   4       90.28       92.06     14.28 o 
   7  11   4       82.54       65.76     16.97 o 
   0  12   4      130.17      142.99     13.89 o 
   1  12   4      269.11      238.79     14.06 o 
   2  12   4      197.03      241.35     15.36 o 
   3  12   4       25.02       17.99     10.62 o 
   4  12   4        3.36       12.15     10.54 o 
   5  12   4      114.48      105.14     15.18 o 
   6  12   4       81.93       89.55     20.35 o 
   0  13   4      132.06      126.12     22.26 o 
   1  13   4      198.01      202.19     21.30 o 
   2  13   4      188.25      163.70     24.77 o 
   3  13   4      270.51      297.72     25.79 o 
   4  13   4       61.54       64.93     25.24 o 
   5  13   4      105.28       52.11     20.13 o 
   6  13   4        5.33      -14.66     23.03 o 
   0  14   4       41.66       38.03     45.60 o 
   1  14   4        8.03       10.29     16.59 o 
   2  14   4      219.24      241.20     25.86 o 
   3  14   4       28.53       29.79     17.67 o 
   4  14   4        4.29       27.01     19.88 o 
   0  15   4       12.47       -4.79     19.93 o 
   1  15   4       55.96       58.44     19.60 o 
   2  15   4       37.88       36.84     18.52 o 
   1   0   5      911.96      848.77     18.08 o 
   2   0   5       86.00       94.92      5.07 o 
   3   0   5      305.54      303.68      8.85 o 
   4   0   5       63.30       50.70      6.69 o 
   5   0   5      522.95      538.41     19.75 o 
   6   0   5       59.59       53.54     12.51 o 
   7   0   5      183.25      194.47     18.42 o 
   8   0   5        2.03        8.99     15.97 o 
   9   0   5       19.73       26.87     16.12 o 
  10   0   5       64.92       87.34     41.53 o 
   0   1   5      149.28      138.72      5.46 o 
   1   1   5     1397.85     1362.33     19.17 o 
   2   1   5      511.21      500.08      8.19 o 
   3   1   5      541.15      532.66      9.65 o 
   4   1   5      511.86      463.82      9.65 o 
   5   1   5      310.66      322.08      9.93 o 
   6   1   5      246.02      262.46     13.51 o 
   7   1   5       27.91       27.28      9.56 o 
   8   1   5       43.52       51.16     10.77 o 
   9   1   5       43.07       42.00     12.73 o 
  10   1   5       29.57       15.86     13.15 o 
   0   2   5       11.63        3.97      2.96 o 
   1   2   5      730.05      738.16     10.31 o 
   2   2   5      827.55      846.29     11.42 o 
   3   2   5      546.57      561.79      9.94 o 
   4   2   5      435.85      426.70      9.05 o 
   5   2   5       15.87       23.70      4.50 o 
   6   2   5      178.54      194.53     10.15 o 
   7   2   5        2.43       -2.71      7.15 o 
   8   2   5      101.71      113.63     13.88 o 
   9   2   5      126.75      142.33     15.48 o 
  10   2   5       75.81       60.56     16.07 o 
   0   3   5      242.16      251.96      6.74 o 
   1   3   5     1819.17     1897.80     22.97 o 
   2   3   5     1031.56      986.25     16.27 o 
   3   3   5       45.68       42.57      3.27 o 
   4   3   5      590.33      601.06     14.67 o 
   5   3   5      100.77      114.24      6.49 o 
   6   3   5      154.47      153.57      9.58 o 
   7   3   5      481.85      458.53     19.71 o 
   8   3   5       42.87       35.06     10.72 o 
   9   3   5       10.62        0.70     11.57 o 
  10   3   5      193.67      200.34     20.84 o 
   0   4   5     6997.48     7204.64    111.22 o 
   1   4   5     1321.73     1359.12     16.28 o 
   2   4   5      744.88      802.21     11.44 o 
   3   4   5       46.14       47.26      3.19 o 
   4   4   5      125.18      119.56      5.91 o 
   5   4   5      943.71      940.81     19.51 o 
   6   4   5      125.97      124.07      9.64 o 
   7   4   5      444.69      438.09     19.12 o 
   8   4   5      189.02      199.87     15.61 o 
   9   4   5      119.29      106.09     17.21 o 
  10   4   5       83.66       89.78     17.23 o 
   0   5   5     4840.52     5038.71     79.52 o 
   1   5   5     1379.62     1461.50     17.55 o 
   2   5   5     2029.97     2069.69     25.23 o 
   3   5   5      573.62      566.35      9.66 o 
   4   5   5      207.80      215.61      6.70 o 
   5   5   5      367.78      353.14     11.36 o 
   6   5   5       53.79       48.45      8.68 o 
   7   5   5       96.19       95.66     11.79 o 
   8   5   5      351.55      388.10     20.70 o 
   9   5   5       79.51       98.95     15.33 o 
  10   5   5      230.22      221.35     21.01 o 
   0   6   5       29.61       33.74      2.98 o 
   1   6   5     1927.07     2100.28     25.11 o 
   2   6   5      343.90      358.07      6.57 o 
   3   6   5      165.08      166.21      4.86 o 
   4   6   5      622.45      671.08     13.35 o 
   5   6   5      190.32      184.84      9.69 o 
   6   6   5      365.19      355.29     14.34 o 
   7   6   5       60.20       48.87     11.28 o 
   8   6   5      176.87      187.51     15.53 o 
   9   6   5      119.25      124.65     15.13 o 
  10   6   5       12.58       16.40     14.75 o 
   0   7   5      767.20      807.16     14.93 o 
   1   7   5       83.06       92.71      2.79 o 
   2   7   5      398.46      419.53      7.46 o 
   3   7   5      353.80      349.66      7.60 o 
   4   7   5      547.59      543.72     11.98 o 
   5   7   5        6.84        1.75      4.31 o 
   6   7   5      386.89      384.52     15.30 o 
   7   7   5      156.43      168.57     13.16 o 
   8   7   5        6.22        3.73     10.43 o 
   9   7   5       96.82       84.60     15.84 o 
   0   8   5        0.65       -1.54      1.54 o 
   1   8   5       74.27       78.31      5.58 o 
   2   8   5       49.24       42.03      4.03 o 
   3   8   5      588.56      572.27     10.30 o 
   4   8   5      111.31      101.72      5.82 o 
   5   8   5      681.03      677.80     16.48 o 
   6   8   5       28.73       26.40      7.84 o 
   7   8   5      217.08      231.22     15.72 o 
   8   8   5       21.46       28.39     12.17 o 
   9   8   5      132.41      134.17     20.83 o 
   0   9   5     1582.82     1540.86     38.26 o 
   1   9   5      212.24      214.86      6.66 o 
   2   9   5     1466.01     1418.18     25.10 o 
   3   9   5       70.55       75.13      5.68 o 
   4   9   5      307.45      281.48      8.62 o 
   5   9   5      137.22      138.97      8.50 o 
   6   9   5       69.01       58.39      9.00 o 
   7   9   5       28.24       21.45     10.38 o 
   8   9   5      135.95      157.57     24.28 o 
   0  10   5        4.23        5.39      7.03 o 
   1  10   5        5.18        5.93      2.48 o 
   2  10   5      134.56      128.77      5.83 o 
   3  10   5       19.88       20.49      5.05 o 
   4  10   5       45.36       40.86      6.60 o 
   5  10   5       47.75       39.02      8.76 o 
   6  10   5      104.59      128.26     13.18 o 
   7  10   5      157.49      153.27     17.23 o 
   8  10   5       25.37       25.48     17.82 o 
   0  11   5      449.47      432.62     16.74 o 
   1  11   5     1152.37     1121.34     26.79 o 
   2  11   5      108.52      112.12      6.68 o 
   3  11   5      666.93      675.39     19.54 o 
   4  11   5       50.25       50.07      7.66 o 
   5  11   5       43.94       38.25     11.52 o 
   6  11   5      132.31      117.12     17.12 o 
   7  11   5        9.51       12.30     15.51 o 
   0  12   5       14.97       11.99      9.50 o 
   1  12   5       42.20       22.11      7.61 o 
   2  12   5      122.64      135.37     12.43 o 
   3  12   5      129.89      126.11     13.05 o 
   4  12   5      102.43      123.99     15.21 o 
   5  12   5       12.24       10.20     13.21 o 
   6  12   5       79.91       86.24     17.82 o 
   0  13   5      245.25      218.31     25.74 o 
   1  13   5       31.29       27.55     14.04 o 
   2  13   5      138.14      157.22     19.70 o 
   3  13   5      131.91      144.81     20.51 o 
   4  13   5      188.17      172.79     25.02 o 
   5  13   5      114.94      111.38     23.86 o 
   0  14   5       86.03       78.17     34.20 o 
   1  14   5        0.14        9.47     17.71 o 
   2  14   5       18.57       18.07     16.48 o 
   3  14   5       58.96       47.05     18.11 o 
   4  14   5       71.53       54.65     22.81 o 
   0  15   5      112.49       96.08     35.83 o 
   1  15   5       44.33       39.66     20.64 o 
   2  15   5       80.97       65.20     20.19 o 
   0   0   6      849.89      876.18     30.94 o 
   1   0   6      149.66      155.87      6.92 o 
   2   0   6      576.52      595.90     15.38 o 
   3   0   6      319.90      321.49      8.79 o 
   4   0   6      182.60      182.10      7.74 o 
   5   0   6        4.88        1.63      4.49 o 
   6   0   6       76.77       84.97     13.21 o 
   7   0   6        0.21       -5.90     12.57 o 
   8   0   6       85.09       83.29     16.67 o 
   9   0   6       12.87        6.51     16.00 o 
  10   0   6        0.00       16.96     19.47 o 
   0   1   6      855.08      801.95     18.08 o 
   1   1   6      350.84      341.36      7.00 o 
   2   1   6       95.92      104.36      3.73 o 
   3   1   6       24.77       25.84      2.21 o 
   4   1   6      112.13      108.08      5.23 o 
   5   1   6      256.13      250.17      9.00 o 
   6   1   6      174.18      180.78     11.76 o 
   7   1   6      123.57      106.59      9.00 o 
   8   1   6       19.05       28.40     12.51 o 
   9   1   6       87.13       90.03     13.42 o 
  10   1   6       81.18      113.69     17.55 o 
   0   2   6      695.59      673.91     15.44 o 
   1   2   6     1297.15     1215.15     16.80 o 
   2   2   6     2009.89     1990.17     27.12 o 
   3   2   6      159.06      163.69      4.75 o 
   4   2   6      602.45      624.83     11.91 o 
   5   2   6      287.33      310.66     10.73 o 
   6   2   6      347.72      345.88     13.19 o 
   7   2   6       48.34       40.79      7.77 o 
   8   2   6      255.38      236.09     19.04 o 
   9   2   6       48.33       42.23     15.79 o 
  10   2   6      104.36       93.84     18.75 o 
   0   3   6       19.24       12.07      2.67 o 
   1   3   6     1458.73     1508.04     19.81 o 
   2   3   6      648.72      642.16     10.81 o 
   3   3   6      531.18      572.08      9.23 o 
   4   3   6      554.91      527.41     11.04 o 
   5   3   6      622.21      608.75     15.75 o 
   6   3   6      320.73      318.89     13.31 o 
   7   3   6      254.18      228.92     12.21 o 
   8   3   6      132.67      114.94     12.99 o 
   9   3   6        1.63       -7.32     11.96 o 
  10   3   6       58.97       55.33     16.47 o 
   0   4   6      251.50      256.32      7.57 o 
   1   4   6      136.42      128.14      3.64 o 
   2   4   6       96.56      109.33      3.91 o 
   3   4   6      493.86      477.90      8.49 o 
   4   4   6      265.10      252.44      7.59 o 
   5   4   6      826.90      842.75     19.77 o 
   6   4   6       84.03       87.53      8.97 o 
   7   4   6      126.82      138.81     12.46 o 
   8   4   6        1.68       -4.93     10.46 o 
   9   4   6      118.51      141.37     16.45 o 
  10   4   6       56.60       50.89     17.70 o 
   0   5   6     4671.16     5022.67     81.44 o 
   1   5   6      448.68      461.91      7.36 o 
   2   5   6      514.42      548.98      8.93 o 
   3   5   6       58.73       62.32      4.98 o 
   4   5   6      362.46      388.26      9.32 o 
   5   5   6      125.65      122.85      8.06 o 
   6   5   6      500.22      473.58     18.81 o 
   7   5   6       62.12       52.51     11.75 o 
   8   5   6      456.66      429.47     21.19 o 
   9   5   6       37.96       22.54     12.39 o 
  10   5   6       79.77       68.95     18.18 o 
   0   6   6        4.59       12.58      2.44 o 
   1   6   6       55.18       75.46      2.95 o 
   2   6   6      218.31      223.76      5.85 o 
   3   6   6      259.78      261.04      6.48 o 
   4   6   6       39.51       42.02      4.35 o 
   5   6   6      146.43      145.88      9.64 o 
   6   6   6      394.43      398.93     16.62 o 
   7   6   6       17.10       15.80      8.84 o 
   8   6   6       67.79       65.18     12.36 o 
   9   6   6        1.74       -3.97     13.87 o 
   0   7   6        0.12       -3.52      3.52 o 
   1   7   6       26.59       21.59      2.21 o 
   2   7   6        0.03       -2.19      2.87 o 
   3   7   6      446.06      485.24      9.59 o 
   4   7   6      232.62      233.77      7.88 o 
   5   7   6       38.35       41.31      5.55 o 
   6   7   6      344.09      336.49     14.20 o 
   7   7   6       29.48       34.93      9.35 o 
   8   7   6      302.53      304.79     19.52 o 
   9   7   6      286.34      302.39     22.38 o 
   0   8   6      470.50      500.58     11.73 o 
   1   8   6       44.39       42.48      3.74 o 
   2   8   6      224.08      210.73      5.46 o 
   3   8   6      397.08      404.28      8.92 o 
   4   8   6      391.43      382.81     10.68 o 
   5   8   6       44.62       52.38      6.18 o 
   6   8   6       27.50        4.76      7.10 o 
   7   8   6      102.43      114.82     11.40 o 
   8   8   6       26.63       18.56     12.73 o 
   9   8   6       58.52       52.78     19.42 o 
   0   9   6        2.60        6.28      5.84 o 
   1   9   6      680.50      663.84     12.92 o 
   2   9   6      274.47      284.12      8.61 o 
   3   9   6      215.45      197.58      5.17 o 
   4   9   6      178.36      184.33      7.88 o 
   5   9   6       27.76       37.11      6.16 o 
   6   9   6       90.52       85.82     10.81 o 
   7   9   6      106.90      127.17     16.22 o 
   8   9   6        3.73        9.82     13.63 o 
   0  10   6       15.19        7.49      6.12 o 
   1  10   6      192.57      199.26      7.04 o 
   2  10   6       73.33       62.58      5.22 o 
   3  10   6      476.46      453.73     17.85 o 
   4  10   6      193.33      201.43     10.90 o 
   5  10   6      691.83      694.29     26.37 o 
   6  10   6       81.80       84.21     11.55 o 
   7  10   6      202.48      201.67     24.58 o 
   8  10   6       19.38       33.08     19.93 o 
   0  11   6     1049.57     1018.32     36.00 o 
   1  11   6      198.02      210.60     10.19 o 
   2  11   6      509.45      480.14     15.45 o 
   3  11   6      256.56      242.98     11.01 o 
   4  11   6       42.21       28.50      7.63 o 
   5  11   6      298.54      303.72     19.42 o 
   6  11   6       88.21       97.77     14.99 o 
   7  11   6       92.78       90.98     20.13 o 
   0  12   6       36.17       52.66     12.57 o 
   1  12   6       90.95       95.56      8.64 o 
   2  12   6       38.47       39.62     11.65 o 
   3  12   6        7.46       -3.57      8.91 o 
   4  12   6       33.23       20.03     13.73 o 
   5  12   6       47.51       53.50     18.97 o 
   6  12   6       76.63       71.66     24.43 o 
   0  13   6      243.02      320.82     47.23 o 
   1  13   6      104.10       70.17     15.44 o 
   2  13   6      126.47      113.13     17.49 o 
   3  13   6       34.43       54.88     17.20 o 
   4  13   6       32.70       35.83     21.88 o 
   5  13   6       13.98        3.87     18.00 o 
   0  14   6        2.35       -3.26     26.06 o 
   1  14   6       10.77       -8.65     16.39 o 
   2  14   6       23.03       30.20     17.86 o 
   3  14   6       43.12       30.55     16.74 o 
   4  14   6      218.45      206.53     40.71 o 
   0  15   6       53.90       87.94     35.83 o 
   1  15   6      150.76      198.35     31.09 o 
   2  15   6       37.06       51.45     19.46 o 
   1   0   7      112.85      113.53      6.07 o 
   2   0   7      748.83      818.54     28.39 o 
   3   0   7        0.01        4.42      4.74 o 
   4   0   7      357.22      382.88     10.96 o 
   5   0   7        8.99       12.44      4.57 o 
   6   0   7      386.80      384.76     18.00 o 
   7   0   7      222.41      206.88     14.24 o 
   8   0   7        2.08       14.27     14.36 o 
   9   0   7      163.56      144.00     24.10 o 
  10   0   7      144.42      129.87     25.89 o 
   0   1   7        1.18       -3.51      3.51 o 
   1   1   7      662.01      633.05     10.91 o 
   2   1   7      491.99      512.01      9.28 o 
   3   1   7     1101.81     1123.06     19.06 o 
   4   1   7      400.03      401.38      8.45 o 
   5   1   7       26.54       25.93      4.19 o 
   6   1   7       73.60       64.63      7.78 o 
   7   1   7      240.09      234.56     11.48 o 
   8   1   7      116.45      111.11     14.11 o 
   9   1   7       12.85       24.84     15.90 o 
  10   1   7        1.16        1.35     14.23 o 
   0   2   7     1524.11     1490.05     31.34 o 
   1   2   7     1401.38     1447.51     20.21 o 
   2   2   7     3524.47     3666.35     46.78 o 
   3   2   7       24.19       31.99      3.68 o 
   4   2   7      305.40      295.52      7.74 o 
   5   2   7      210.13      227.62     10.32 o 
   6   2   7       45.52       44.35      7.83 o 
   7   2   7       60.64       68.66      9.24 o 
   8   2   7      501.40      490.32     22.73 o 
   9   2   7       51.33       50.59     12.99 o 
  10   2   7       86.81       76.10     20.15 o 
   0   3   7     6682.85     6808.32    122.55 o 
   1   3   7      485.72      480.02      8.26 o 
   2   3   7     1047.23     1122.19     17.13 o 
   3   3   7      798.08      785.47     12.30 o 
   4   3   7      712.90      734.28     13.72 o 
   5   3   7      731.13      666.36     19.59 o 
   6   3   7      558.52      570.59     18.45 o 
   7   3   7      201.83      192.65     12.24 o 
   8   3   7       75.64       65.63     12.91 o 
   9   3   7       42.36       14.21     12.01 o 
  10   3   7       32.40       43.53     15.92 o 
   0   4   7      304.88      294.14      8.52 o 
   1   4   7      322.15      312.39      6.18 o 
   2   4   7      286.93      278.09      6.77 o 
   3   4   7     1450.43     1417.96     21.00 o 
   4   4   7       10.60       14.97      3.36 o 
   5   4   7      448.57      433.86     13.72 o 
   6   4   7      398.16      394.50     15.77 o 
   7   4   7      252.37      272.97     15.80 o 
   8   4   7       50.54       43.64     12.48 o 
   9   4   7      169.60      189.72     17.88 o 
  10   4   7       17.39       28.09     15.95 o 
   0   5   7      237.89      256.48      8.08 o 
   1   5   7     1033.62     1068.90     15.09 o 
   2   5   7      485.72      497.72     12.03 o 
   3   5   7      385.41      384.81      9.35 o 
   4   5   7       16.22       17.75      3.99 o 
   5   5   7      154.22      155.61      7.27 o 
   6   5   7        0.80       -6.26      7.86 o 
   7   5   7      212.59      199.97     14.58 o 
   8   5   7      160.41      175.09     15.25 o 
   9   5   7       32.62       18.79     16.50 o 
  10   5   7       51.25       54.73     19.89 o 
   0   6   7      457.28      501.78     12.87 o 
   1   6   7       41.49       40.38      2.98 o 
   2   6   7       74.16       67.06      3.66 o 
   3   6   7      356.41      345.10      7.84 o 
   4   6   7      216.96      227.77      7.61 o 
   5   6   7      178.95      172.97      9.23 o 
   6   6   7       70.11       73.40      7.55 o 
   7   6   7       34.12       27.35     10.47 o 
   8   6   7       67.24       86.31     14.64 o 
   9   6   7       58.14       64.37     14.83 o 
   0   7   7       68.07       72.91      5.88 o 
   1   7   7      396.90      384.68      9.37 o 
   2   7   7      220.47      224.75      6.06 o 
   3   7   7      284.05      279.41      7.66 o 
   4   7   7      255.02      240.22      8.12 o 
   5   7   7      237.88      224.94      9.38 o 
   6   7   7      347.05      333.91     16.92 o 
   7   7   7       15.60       25.17      8.06 o 
   8   7   7       74.08       79.26     12.46 o 
   9   7   7       64.80       52.10     15.26 o 
   0   8   7       93.62      105.10      5.26 o 
   1   8   7      332.99      334.35      7.21 o 
   2   8   7      507.79      517.65      9.45 o 
   3   8   7       85.09       92.85      4.60 o 
   4   8   7       47.44       45.26      4.50 o 
   5   8   7        3.29        4.60      5.26 o 
   6   8   7      105.32       91.16      8.46 o 
   7   8   7        0.99        7.83      9.76 o 
   8   8   7      282.04      291.61     24.34 o 
   0   9   7      143.22      131.45      6.05 o 
   1   9   7      156.94      153.96      5.66 o 
   2   9   7       89.35       88.83      5.58 o 
   3   9   7      362.09      339.05      9.15 o 
   4   9   7       70.06       69.50      5.28 o 
   5   9   7      223.24      215.81     12.69 o 
   6   9   7       97.26       83.93     11.23 o 
   7   9   7       45.21       24.97     13.85 o 
   8   9   7        1.69      -13.63     14.58 o 
   0  10   7      225.92      208.85     14.11 o 
   1  10   7      236.68      221.31      6.95 o 
   2  10   7      179.14      168.72      7.89 o 
   3  10   7       83.67       79.61      7.68 o 
   4  10   7       75.11       88.14     10.87 o 
   5  10   7       16.59       24.95      7.59 o 
   6  10   7      104.33      100.84     12.35 o 
   7  10   7       26.37        3.98     15.47 o 
   0  11   7      326.59      342.44     22.19 o 
   1  11   7       70.59       71.14      9.48 o 
   2  11   7      272.25      267.32     13.54 o 
   3  11   7       20.55       13.98      5.95 o 
   4  11   7      103.24       81.80      9.05 o 
   5  11   7       17.89       33.14     10.72 o 
   6  11   7       38.27        7.10     14.36 o 
   7  11   7        0.78        3.26     16.12 o 
   0  12   7      204.27      210.66     20.18 o 
   1  12   7      243.09      225.60     13.41 o 
   2  12   7      283.91      297.70     18.59 o 
   3  12   7       14.04       10.44     10.14 o 
   4  12   7       30.65       30.28     11.71 o 
   5  12   7      125.95      110.57     19.47 o 
   6  12   7       36.52       55.37     27.69 o 
   0  13   7      399.36      377.82     43.97 o 
   1  13   7       92.12      106.72     29.35 o 
   2  13   7       34.90       25.67     14.04 o 
   3  13   7      227.72      245.18     22.71 o 
   4  13   7      217.82      238.72     22.53 o 
   5  13   7      251.04      239.40     47.23 o 
   0  14   7      319.51      389.22     53.74 o 
   1  14   7        0.40      -18.82     23.79 o 
   2  14   7      228.06      270.42     25.69 o 
   3  14   7        4.01       13.90     17.49 o 
   0  15   7       11.79        9.77     35.83 o 
   1  15   7       68.54       47.04     29.73 o 
   0   0   8      178.31      281.82     13.82 o 
   1   0   8        8.66       11.59      4.35 o 
   2   0   8      446.08      447.90     10.68 o 
   3   0   8      131.40      132.27      8.28 o 
   4   0   8     1876.59     1818.77     40.77 o 
   5   0   8       22.37       18.46      5.83 o 
   6   0   8     1787.62     1743.21     51.49 o 
   7   0   8       95.10       86.39     10.20 o 
   8   0   8      128.20      116.72     24.18 o 
   9   0   8      518.66      503.38     36.15 o 
  10   0   8        0.00        0.19     22.89 o 
   0   1   8    10953.89    11269.88    195.10 o 
   1   1   8     1393.39     1358.88     21.06 o 
   2   1   8     3013.07     3180.98     41.80 o 
   3   1   8      708.32      685.06     14.20 o 
   4   1   8      408.62      428.10     12.01 o 
   5   1   8      146.53      150.37      6.02 o 
   6   1   8      249.71      247.80      9.45 o 
   7   1   8      164.70      141.53     14.81 o 
   8   1   8      170.69      173.41     15.63 o 
   9   1   8      506.84      541.68     27.40 o 
  10   1   8       65.77       54.58     16.45 o 
   0   2   8     2342.81     2412.31     48.01 o 
   1   2   8      173.14      172.77      6.40 o 
   2   2   8     1013.36     1030.47     15.88 o 
   3   2   8      460.63      438.63     10.09 o 
   4   2   8      246.55      232.11      8.62 o 
   5   2   8      287.76      272.02      8.97 o 
   6   2   8      249.43      231.85     15.45 o 
   7   2   8      152.94      152.86     11.28 o 
   8   2   8       15.09        9.86     11.60 o 
   9   2   8       32.33       31.52     13.69 o 
  10   2   8       13.12        7.02     17.59 o 
   0   3   8        0.01        0.73      4.64 o 
   1   3   8     2182.82     2310.66     31.49 o 
   2   3   8       92.34      105.62      4.66 o 
   3   3   8      759.80      828.48     14.60 o 
   4   3   8      543.47      487.48     12.76 o 
   5   3   8      439.90      425.86     14.49 o 
   6   3   8       34.65       24.82      6.84 o 
   7   3   8       17.36       12.80      8.77 o 
   8   3   8       18.91       19.81     10.77 o 
   9   3   8       56.39       65.08     14.20 o 
  10   3   8      102.12       99.32     18.08 o 
   0   4   8        3.00        4.48      3.71 o 
   1   4   8      166.80      173.29      4.92 o 
   2   4   8      561.83      572.72     10.96 o 
   3   4   8      260.35      256.54      7.28 o 
   4   4   8      466.53      452.68     11.38 o 
   5   4   8       30.69       36.12      4.82 o 
   6   4   8      208.03      202.50     14.26 o 
   7   4   8       88.84       97.31     11.31 o 
   8   4   8       73.35       90.35     12.36 o 
   9   4   8      190.88      202.14     17.44 o 
  10   4   8        4.89        6.40     15.05 o 
   0   5   8       80.98       87.75      5.90 o 
   1   5   8      224.63      232.44      5.87 o 
   2   5   8      211.02      215.20      6.13 o 
   3   5   8       43.84       43.74      3.59 o 
   4   5   8       10.38       10.78      3.44 o 
   5   5   8       42.98       38.46      5.76 o 
   6   5   8       70.41       65.35      6.76 o 
   7   5   8      188.18      184.22     14.93 o 
   8   5   8        4.96        3.64     11.50 o 
   9   5   8       67.97       60.65     14.49 o 
   0   6   8       64.95       68.43      5.61 o 
   1   6   8      234.37      213.79      5.54 o 
   2   6   8       59.58       56.79      3.93 o 
   3   6   8       38.38       46.63      4.19 o 
   4   6   8     1091.88     1060.49     21.56 o 
   5   6   8      110.54       99.78      6.93 o 
   6   6   8      389.97      400.19     15.55 o 
   7   6   8       28.07       42.88     12.13 o 
   8   6   8       63.15       69.56     12.56 o 
   9   6   8       58.32       61.20     14.27 o 
   0   7   8       31.18       32.40      4.03 o 
   1   7   8       47.97       44.49      3.67 o 
   2   7   8      138.62      131.43      5.68 o 
   3   7   8       69.10       64.64      4.69 o 
   4   7   8      302.49      317.30     10.16 o 
   5   7   8       43.03       40.93      5.63 o 
   6   7   8       11.22       21.36      7.99 o 
   7   7   8       78.39       71.12     12.66 o 
   8   7   8       53.87       62.71     15.61 o 
   9   7   8       48.71       46.55     16.99 o 
   0   8   8       25.16       23.37      4.31 o 
   1   8   8      133.59      137.56      6.31 o 
   2   8   8      311.86      317.53      7.99 o 
   3   8   8       80.10       77.15      4.79 o 
   4   8   8       46.16       42.14      6.37 o 
   5   8   8       73.98       70.52      7.29 o 
   6   8   8      174.29      190.59     11.15 o 
   7   8   8        9.42        7.60     10.63 o 
   8   8   8        3.95        1.30     14.85 o 
   0   9   8        0.38       -3.59      3.82 o 
   1   9   8      680.41      679.48     14.09 o 
   2   9   8       89.50       88.99      3.92 o 
   3   9   8      918.43      936.94     21.12 o 
   4   9   8       22.73       25.38      5.37 o 
   5   9   8       63.44       65.18     10.58 o 
   6   9   8      147.39      143.13     15.44 o 
   7   9   8        8.60        0.74     12.49 o 
   8   9   8      124.09      130.37     20.09 o 
   0  10   8       12.95       11.69      8.19 o 
   1  10   8       10.90       10.49      5.23 o 
   2  10   8       70.55       69.46      6.66 o 
   3  10   8      128.26      134.82      9.54 o 
   4  10   8       42.25       41.44      9.68 o 
   5  10   8       46.37       37.83      9.65 o 
   6  10   8        6.00       20.61     12.39 o 
   7  10   8       33.66       32.09     23.42 o 
   0  11   8      145.77      137.65     16.26 o 
   1  11   8       62.42       61.39      9.30 o 
   2  11   8      516.90      500.97     18.39 o 
   3  11   8      152.67      141.81     10.25 o 
   4  11   8       94.41       89.53     10.63 o 
   5  11   8       16.10       10.77     14.84 o 
   6  11   8       67.75       45.24     19.24 o 
   7  11   8       64.63       51.97     25.89 o 
   0  12   8       55.84       72.15     15.04 o 
   1  12   8      160.17      187.06     16.59 o 
   2  12   8       77.91       82.06     12.29 o 
   3  12   8        4.24       17.72     11.27 o 
   4  12   8      162.39      164.02     18.14 o 
   5  12   8       99.29      140.05     34.20 o 
   6  12   8       91.25       84.68     30.94 o 
   0  13   8      125.46      151.45     43.97 o 
   1  13   8       48.76       40.20     25.24 o 
   2  13   8      417.50      446.17     48.86 o 
   3  13   8       22.51       30.83     15.33 o 
   4  13   8      183.79      188.02     32.00 o 
   5  13   8        1.75       40.71     32.57 o 
   0  14   8        4.95        1.63     29.31 o 
   1  14   8        4.17        0.65     24.39 o 
   2  14   8       22.47       24.43     26.50 o 
   3  14   8      184.38      198.09     24.12 o 
   1   0   9      994.91      988.62     23.38 o 
   2   0   9     1151.82     1119.42     23.51 o 
   3   0   9      340.09      344.65     13.79 o 
   4   0   9      212.93      217.14     17.10 o 
   5   0   9        5.62        2.04      4.63 o 
   6   0   9       90.07       92.88      9.07 o 
   7   0   9       92.96      129.97     23.03 o 
   8   0   9       40.64       36.85     16.29 o 
   9   0   9       76.89       79.99     21.99 o 
  10   0   9       17.23       -3.50     18.97 o 
   0   1   9     6208.36     6422.30    118.80 o 
   1   1   9     1822.45     1952.89     28.86 o 
   2   1   9     1218.31     1337.93     20.23 o 
   3   1   9      712.81      776.71     15.90 o 
   4   1   9       67.76       57.26      8.15 o 
   5   1   9      354.31      324.82     11.87 o 
   6   1   9      313.61      287.79     10.49 o 
   7   1   9      108.96      101.93     11.79 o 
   8   1   9       61.88       57.33     14.14 o 
   9   1   9       84.42       74.26     16.96 o 
  10   1   9       12.25       -1.39     17.82 o 
   0   2   9     1678.03     1648.22     34.87 o 
   1   2   9      585.42      640.56     12.29 o 
   2   2   9      732.17      727.98     13.23 o 
   3   2   9       96.19      104.35      6.82 o 
   4   2   9      652.76      602.17     17.47 o 
   5   2   9      272.64      281.04     11.49 o 
   6   2   9      397.07      416.87     12.30 o 
   7   2   9       99.80       94.77     13.05 o 
   8   2   9       31.92       33.60     14.04 o 
   9   2   9      211.71      223.70     18.70 o 
  10   2   9       79.20       57.82     17.53 o 
   0   3   9       16.55       22.58      7.17 o 
   1   3   9      115.38      115.35      5.07 o 
   2   3   9       86.66       85.69      4.75 o 
   3   3   9      667.08      686.21     17.20 o 
   4   3   9      326.89      350.16     13.19 o 
   5   3   9      869.76      856.85     21.27 o 
   6   3   9        1.84        4.08      3.76 o 
   7   3   9      397.41      385.22     19.26 o 
   8   3   9      147.95      164.76     17.12 o 
   9   3   9       82.89       80.40     14.98 o 
  10   3   9       36.64       17.38     17.04 o 
   0   4   9       45.55       46.74      4.88 o 
   1   4   9      180.27      175.98      5.37 o 
   2   4   9      280.33      271.66      7.47 o 
   3   4   9       18.07       20.55      4.26 o 
   4   4   9      657.79      619.47     17.49 o 
   5   4   9       50.27       45.72      7.50 o 
   6   4   9      180.23      163.01      7.62 o 
   7   4   9      311.58      346.73     18.84 o 
   8   4   9      103.55      100.27     15.06 o 
   9   4   9       29.65       29.29     13.85 o 
   0   5   9      310.15      348.92     10.92 o 
   1   5   9      145.74      161.20      5.26 o 
   2   5   9      516.25      511.72     10.70 o 
   3   5   9      577.53      586.95     17.17 o 
   4   5   9      281.80      289.69     10.94 o 
   5   5   9        5.52        9.02      3.96 o 
   6   5   9       18.86       27.33      7.29 o 
   7   5   9      197.18      202.14     15.13 o 
   8   5   9       27.23       32.16     12.13 o 
   9   5   9      110.57      120.16     20.69 o 
   0   6   9       13.72        8.92      4.78 o 
   1   6   9      792.72      764.40     12.82 o 
   2   6   9      173.05      177.24      7.03 o 
   3   6   9      251.39      258.57      9.04 o 
   4   6   9       67.38       58.22      4.95 o 
   5   6   9      144.17      148.71      8.40 o 
   6   6   9      608.01      641.50     20.55 o 
   7   6   9        0.63       -1.83      9.56 o 
   8   6   9      356.16      346.75     21.57 o 
   9   6   9       48.04       31.92     14.49 o 
   0   7   9       52.07       53.63      5.48 o 
   1   7   9      982.05      970.17     16.76 o 
   2   7   9      147.65      146.51      6.16 o 
   3   7   9      354.54      336.51     10.79 o 
   4   7   9      118.49      132.07      6.67 o 
   5   7   9      125.24      113.56     10.58 o 
   6   7   9       39.90       36.35     10.01 o 
   7   7   9       60.87       59.68     12.01 o 
   8   7   9      186.60      181.69     16.84 o 
   0   8   9        0.63        1.12      4.20 o 
   1   8   9       56.29       51.95      4.82 o 
   2   8   9      134.09      148.72      6.54 o 
   3   8   9      196.05      187.92      8.08 o 
   4   8   9      380.68      382.37     13.12 o 
   5   8   9      522.70      495.71     17.77 o 
   6   8   9       99.79       98.78     11.89 o 
   7   8   9      307.12      317.35     22.53 o 
   8   8   9      160.90      187.69     22.31 o 
   0   9   9      148.71      136.55      8.39 o 
   1   9   9      149.85      162.20      6.37 o 
   2   9   9      234.83      232.66      7.86 o 
   3   9   9       85.16       82.66      6.05 o 
   4   9   9       74.87       77.73      7.63 o 
   5   9   9      132.80      139.71     11.64 o 
   6   9   9       14.07       19.57     13.24 o 
   7   9   9       60.21       56.22     16.31 o 
   8   9   9       64.93       70.64     18.91 o 
   0  10   9      131.86      135.82     10.98 o 
   1  10   9       73.67       69.79      8.36 o 
   2  10   9      246.68      239.15     13.08 o 
   3  10   9       14.46       26.32      7.35 o 
   4  10   9       29.15       18.80      7.52 o 
   5  10   9       43.76       33.27     11.72 o 
   6  10   9       37.27       56.07     13.54 o 
   7  10   9      172.75      189.66     56.18 o 
   0  11   9      322.38      332.94     34.20 o 
   1  11   9       98.49       73.27     18.10 o 
   2  11   9        0.09        7.97      8.13 o 
   3  11   9       15.78       18.69      8.72 o 
   4  11   9       56.82       60.58     10.47 o 
   5  11   9      105.16      108.69     19.58 o 
   6  11   9       11.41       20.20     18.32 o 
   0  12   9       68.26       94.66     21.17 o 
   1  12   9       13.80        2.85      8.84 o 
   2  12   9      254.57      260.33     30.00 o 
   3  12   9      158.60      171.75     16.14 o 
   4  12   9       92.99       92.83     19.93 o 
   5  12   9       99.35      107.48     29.31 o 
   0  13   9        7.65       22.80     27.69 o 
   1  13   9      135.16      118.18     23.86 o 
   2  13   9       98.27      153.84     29.73 o 
   3  13   9       29.96       34.37     22.43 o 
   4  13   9      151.80      167.25     28.79 o 
   0  14   9        0.65       -1.63     32.57 o 
   1  14   9      249.30      283.84     43.97 o 
   2  14   9       17.90       15.95     22.43 o 
   0   0  10       92.76       79.54     13.84 o 
   1   0  10      118.75      113.73      7.65 o 
   2   0  10      834.94      830.86     19.40 o 
   3   0  10        1.31        6.02      6.85 o 
   4   0  10      538.19      553.80     26.41 o 
   5   0  10       45.77       47.54     11.52 o 
   6   0  10        5.52        7.21      4.71 o 
   7   0  10       45.91       68.55     18.77 o 
   8   0  10        4.39        0.93     19.54 o 
   9   0  10       72.66       61.75     21.28 o 
  10   0  10       21.73        7.60     22.43 o 
   0   1  10      539.82      557.70     17.02 o 
   1   1  10      166.57      148.28      6.39 o 
   2   1  10     1077.66     1120.87     16.99 o 
   3   1  10       62.42       67.52      5.22 o 
   4   1  10       15.79        8.82      6.28 o 
   5   1  10      129.19      131.32     11.87 o 
   6   1  10       28.36       38.15      7.33 o 
   7   1  10       56.86       51.41     11.40 o 
   8   1  10       16.87       16.09     11.79 o 
   9   1  10        1.73        3.87     16.03 o 
  10   1  10       32.43       28.34     17.04 o 
   0   2  10      180.37      152.98      8.40 o 
   1   2  10       68.97       69.80      4.78 o 
   2   2  10      494.98      479.25     13.31 o 
   3   2  10      105.93      131.79      6.88 o 
   4   2  10      245.62      264.18     13.34 o 
   5   2  10      675.37      668.76     32.20 o 
   6   2  10       26.93       25.63      8.93 o 
   7   2  10      371.06      346.50     17.67 o 
   8   2  10      185.73      213.55     20.98 o 
   9   2  10       59.92       54.19     16.12 o 
   0   3  10      101.86       93.49      7.39 o 
   1   3  10        1.65        2.84      3.23 o 
   2   3  10       17.89       15.91      4.47 o 
   3   3  10      101.92      101.63      6.45 o 
   4   3  10        1.58       11.40      7.02 o 
   5   3  10      403.68      413.18     17.49 o 
   6   3  10      107.62       93.06      9.00 o 
   7   3  10      336.38      348.82     18.53 o 
   8   3  10       41.47       38.95     12.60 o 
   9   3  10       35.85       38.35     15.07 o 
   0   4  10      645.34      628.00     15.90 o 
   1   4  10      159.81      147.68      5.42 o 
   2   4  10        7.83        7.76      4.02 o 
   3   4  10      106.87      111.14      6.88 o 
   4   4  10      535.54      522.85     14.95 o 
   5   4  10       31.58       29.07      8.08 o 
   6   4  10      156.89      154.86     11.90 o 
   7   4  10      179.93      183.22     15.98 o 
   8   4  10      217.10      228.35     18.70 o 
   9   4  10      227.37      235.61     23.04 o 
   0   5  10      154.87      157.61      7.84 o 
   1   5  10      665.26      666.03     12.23 o 
   2   5  10      263.52      258.48      8.98 o 
   3   5  10       31.38       25.20      6.06 o 
   4   5  10      701.67      668.07     17.81 o 
   5   5  10       90.59      107.31     14.10 o 
   6   5  10      180.58      194.37     15.00 o 
   7   5  10       54.17       56.68     11.91 o 
   8   5  10      174.59      186.18     17.12 o 
   9   5  10        3.56       -4.75     24.21 o 
   0   6  10       12.90       12.42      6.44 o 
   1   6  10      381.60      359.98      8.78 o 
   2   6  10      337.85      329.91     10.02 o 
   3   6  10      913.23      904.68     20.77 o 
   4   6  10       58.42       53.98      6.89 o 
   5   6  10      116.01      119.71     10.43 o 
   6   6  10       73.11       61.24     11.08 o 
   7   6  10       70.04       70.31     13.97 o 
   8   6  10      101.40      113.32     15.79 o 
   9   6  10      118.46      138.91     19.57 o 
   0   7  10       35.91       30.67      5.61 o 
   1   7  10     1067.85     1093.34     19.63 o 
   2   7  10      119.14      132.14      7.19 o 
   3   7  10      309.70      287.99     10.26 o 
   4   7  10        2.92       -5.47      5.55 o 
   5   7  10       96.38      103.48      7.60 o 
   6   7  10      221.80      234.84     15.59 o 
   7   7  10      314.75      339.32     19.33 o 
   8   7  10      165.72      149.25     16.83 o 
   0   8  10      506.98      431.81     18.80 o 
   1   8  10      149.70      160.08      6.87 o 
   2   8  10      533.13      481.02     13.20 o 
   3   8  10      821.46      771.36     22.42 o 
   4   8  10      747.53      749.55     22.18 o 
   5   8  10      424.78      443.43     19.58 o 
   6   8  10      154.23      154.06     13.04 o 
   7   8  10        3.40        0.94     13.10 o 
   8   8  10      104.75      104.98     19.70 o 
   0   9  10       26.36       12.70      4.34 o 
   1   9  10      133.28      119.56      7.87 o 
   2   9  10       11.78       24.63      6.58 o 
   3   9  10      347.90      342.59     16.26 o 
   4   9  10       44.19       52.90      9.93 o 
   5   9  10       43.54       60.00     12.62 o 
   6   9  10       18.41       15.27     13.08 o 
   7   9  10       78.12       57.22     15.23 o 
   0  10  10      644.50      682.26     23.13 o 
   1  10  10       47.50       40.41      8.08 o 
   2  10  10      128.98      135.32     12.22 o 
   3  10  10        6.84        1.13      7.56 o 
   4  10  10       55.25       55.08     10.72 o 
   5  10  10       56.65       55.27     14.19 o 
   6  10  10        0.54       -7.21     12.11 o 
   7  10  10       93.93       79.44     23.43 o 
   0  11  10       42.94       29.97     13.55 o 
   1  11  10      168.28      153.82     14.15 o 
   2  11  10       94.69       85.96     14.81 o 
   3  11  10       35.21       37.62     11.66 o 
   4  11  10       53.89       52.35     12.38 o 
   5  11  10      169.72      171.00     32.57 o 
   6  11  10       22.81       40.71     26.06 o 
   0  12  10        5.27       17.97     13.57 o 
   1  12  10        2.44       12.42     11.49 o 
   2  12  10      235.74      260.95     21.76 o 
   3  12  10       21.51        9.45     13.03 o 
   4  12  10      110.24      104.24     27.69 o 
   5  12  10       53.66       58.63     27.69 o 
   0  13  10        8.36       -9.77     27.69 o 
   1  13  10       69.83       60.08     21.79 o 
   2  13  10       82.89       82.91     25.02 o 
   3  13  10       18.03       25.41     24.39 o 
   4  13  10        7.42       20.17     22.26 o 
   0  14  10       94.35       65.14     35.83 o 
   1  14  10       32.99       32.69     46.41 o 
   2  14  10      127.68      175.53     27.64 o 
   1   0  11      633.77      633.14     19.01 o 
   2   0  11      182.26      181.46      8.31 o 
   3   0  11        0.00       -2.44      8.06 o 
   4   0  11       55.77       64.76     13.68 o 
   5   0  11       62.97       86.06     15.26 o 
   6   0  11       83.75       87.50     16.12 o 
   7   0  11        6.30       -1.85     16.82 o 
   8   0  11      162.15      147.27     25.26 o 
   9   0  11        0.49        6.32     19.47 o 
   0   1  11       15.50       13.97      5.61 o 
   1   1  11      734.25      703.47     14.19 o 
   2   1  11      207.98      207.51      6.78 o 
   3   1  11      391.00      414.61     12.78 o 
   4   1  11      195.69      218.60     12.84 o 
   5   1  11       49.89       61.76     10.09 o 
   6   1  11      119.83      106.36     11.40 o 
   7   1  11      174.69      168.39     14.78 o 
   8   1  11      164.60      156.03     16.86 o 
   9   1  11       23.63       23.58     15.26 o 
   0   2  11      331.20      333.70     12.81 o 
   1   2  11       43.96       42.01      4.72 o 
   2   2  11     1817.56     1868.85     31.55 o 
   3   2  11      295.15      285.58     11.06 o 
   4   2  11      535.25      558.49     19.72 o 
   5   2  11       19.45       31.48      9.10 o 
   6   2  11      453.52      474.85     20.53 o 
   7   2  11       89.57       87.54     13.29 o 
   8   2  11       97.05      112.48     16.51 o 
   9   2  11        0.75        6.84     14.35 o 
   0   3  11       54.58       50.59      7.80 o 
   1   3  11     1492.61     1465.36     26.19 o 
   2   3  11      145.35      150.63      7.08 o 
   3   3  11      564.00      565.56     14.86 o 
   4   3  11       12.61       21.41      7.77 o 
   5   3  11      310.79      316.58     16.41 o 
   6   3  11       34.92       36.36     11.09 o 
   7   3  11      133.31      160.64     15.49 o 
   8   3  11      187.52      206.69     17.54 o 
   9   3  11       39.22       28.41     16.90 o 
   0   4  11       95.41       97.63      9.06 o 
   1   4  11       23.35       23.16      3.98 o 
   2   4  11     1356.15     1374.40     25.71 o 
   3   4  11        1.90        6.63      4.88 o 
   4   4  11      634.04      639.96     18.62 o 
   5   4  11       51.94       51.75     10.11 o 
   6   4  11      998.66      984.61     31.43 o 
   7   4  11      212.80      186.28     15.72 o 
   8   4  11       15.24       14.39     12.73 o 
   9   4  11      100.44       81.65     17.79 o 
   0   5  11       86.32       84.51      7.57 o 
   1   5  11      125.65      144.06      6.11 o 
   2   5  11      138.96      129.39      7.73 o 
   3   5  11      789.12      780.31     19.15 o 
   4   5  11       53.90       47.40      7.65 o 
   5   5  11      272.53      285.67     19.51 o 
   6   5  11       61.47       60.97     13.03 o 
   7   5  11       57.18       53.62     14.18 o 
   8   5  11        9.74       11.28     14.53 o 
   9   5  11       85.69       77.89     17.26 o 
   0   6  11     3689.58     3553.12     77.65 o 
   1   6  11      474.61      439.54     10.42 o 
   2   6  11      609.85      604.04     14.87 o 
   3   6  11     1521.14     1570.93     32.28 o 
   4   6  11        9.22        7.49      7.19 o 
   5   6  11     1262.47     1327.01     37.56 o 
   6   6  11      100.74      109.74     13.58 o 
   7   6  11      371.63      385.78     22.09 o 
   8   6  11      115.09      115.98     16.37 o 
   0   7  11     1024.48     1009.26     27.26 o 
   1   7  11     1012.26      945.94     18.49 o 
   2   7  11      148.15      143.81      7.03 o 
   3   7  11      379.30      340.46     12.11 o 
   4   7  11      274.44      261.45     11.71 o 
   5   7  11       10.04        8.55     10.18 o 
   6   7  11       12.43        6.38      9.20 o 
   7   7  11       13.85       10.25     11.73 o 
   8   7  11       33.16       31.02     16.71 o 
   0   8  11      747.58      748.48     24.87 o 
   1   8  11     1132.56     1087.67     22.17 o 
   2   8  11      303.52      301.33     10.53 o 
   3   8  11      270.45      281.96     12.66 o 
   4   8  11      291.54      292.21     12.99 o 
   5   8  11       72.15       85.12     10.97 o 
   6   8  11      146.13      180.36     15.38 o 
   7   8  11       32.31       10.95     13.79 o 
   8   8  11       92.49       83.05     19.78 o 
   0   9  11       57.22       23.96      7.70 o 
   1   9  11      300.58      298.52     11.02 o 
   2   9  11       37.59       24.81      6.20 o 
   3   9  11      629.37      586.08     19.82 o 
   4   9  11       38.64       33.16      9.94 o 
   5   9  11      675.16      630.33     30.68 o 
   6   9  11      131.52      131.58     17.35 o 
   7   9  11       33.07       20.64     14.65 o 
   0  10  11        6.15       -1.58      7.52 o 
   1  10  11       65.24       60.56      8.66 o 
   2  10  11       58.73       47.46      8.39 o 
   3  10  11      256.62      258.73     16.02 o 
   4  10  11      108.68       93.98     11.62 o 
   5  10  11       51.16       41.40     14.01 o 
   6  10  11       14.95       26.69     13.46 o 
   0  11  11       69.94       70.60     15.63 o 
   1  11  11      123.47      101.28     13.16 o 
   2  11  11        0.54      -10.32     10.32 o 
   3  11  11       10.64       23.60     10.94 o 
   4  11  11       10.99       13.99     13.17 o 
   5  11  11       30.99       37.46     26.06 o 
   6  11  11        2.33       16.29     27.69 o 
   0  12  11       30.71       29.19     14.04 o 
   1  12  11      112.08      104.12     13.24 o 
   2  12  11       46.48       54.65     15.63 o 
   3  12  11       25.88       34.09     15.71 o 
   4  12  11      148.23      162.06     27.04 o 
   5  12  11       25.34       35.83     24.43 o 
   0  13  11       39.32       73.28     45.60 o 
   1  13  11       16.31       36.00     21.79 o 
   2  13  11       56.16       56.36     26.06 o 
   3  13  11       42.91       61.42     27.36 o 
   0   0  12     2416.01     2363.01    105.86 o 
   1   0  12      433.93      414.31     26.06 o 
   2   0  12     1638.54     1707.38     44.13 o 
   3   0  12        1.70       10.63      9.74 o 
   4   0  12        0.54        4.16     13.84 o 
   5   0  12        5.19       11.17     12.05 o 
   6   0  12     1151.52     1129.41     46.63 o 
   7   0  12       11.18       27.62     15.51 o 
   8   0  12      519.81      546.26     40.77 o 
   9   0  12        7.23       22.80     22.80 o 
   0   1  12        7.86        3.26      8.06 o 
   1   1  12      529.86      511.32     15.80 o 
   2   1  12      443.75      421.42     12.99 o 
   3   1  12      504.20      487.29     15.33 o 
   4   1  12      238.12      249.98     13.62 o 
   5   1  12      421.04      422.30     17.98 o 
   6   1  12      172.99      161.70     13.81 o 
   7   1  12      176.72      170.20     15.05 o 
   8   1  12      129.58      141.60     15.44 o 
   9   1  12       26.84       47.98     16.79 o 
   0   2  12       54.43       56.30      8.97 o 
   1   2  12      150.78      150.19      8.94 o 
   2   2  12      271.54      262.96      8.38 o 
   3   2  12        3.72        0.65      5.05 o 
   4   2  12      474.25      458.32     18.77 o 
   5   2  12      310.70      305.42     15.44 o 
   6   2  12        4.59       -2.35     10.18 o 
   7   2  12       68.57       65.85     12.56 o 
   8   2  12      236.56      218.20     19.00 o 
   9   2  12       11.31       13.53     15.42 o 
   0   3  12      366.97      349.86     22.33 o 
   1   3  12      152.83      163.83      7.70 o 
   2   3  12      273.44      287.76      8.86 o 
   3   3  12      137.47      121.75      8.21 o 
   4   3  12       31.36       31.29      8.52 o 
   5   3  12      371.70      381.74     17.64 o 
   6   3  12      106.14       97.84     12.40 o 
   7   3  12       96.85       90.82     14.72 o 
   8   3  12      113.64      111.88     17.66 o 
   9   3  12      256.55      223.05     20.48 o 
   0   4  12       52.76       66.58      9.31 o 
   1   4  12      436.11      424.55     11.96 o 
   2   4  12      558.91      588.60     15.55 o 
   3   4  12      373.62      391.16     13.61 o 
   4   4  12      204.38      198.95     10.99 o 
   5   4  12      402.28      408.32     19.33 o 
   6   4  12      123.88      118.93     13.04 o 
   7   4  12      122.72      150.53     19.04 o 
   8   4  12       23.89       21.94     14.82 o 
   9   4  12      368.74      351.56     25.22 o 
   0   5  12      267.22      250.29     12.78 o 
   1   5  12      159.04      163.34      6.87 o 
   2   5  12     1101.91     1083.43     24.23 o 
   3   5  12      291.54      291.93     12.30 o 
   4   5  12      337.85      339.76     14.41 o 
   5   5  12      670.54      624.51     23.75 o 
   6   5  12      239.04      266.66     16.42 o 
   7   5  12      123.35      100.24     13.62 o 
   8   5  12       50.81       62.89     17.67 o 
   0   6  12      669.56      612.36     19.63 o 
   1   6  12     2162.20     2144.32     34.95 o 
   2   6  12      463.63      454.93     15.29 o 
   3   6  12      808.99      850.06     21.35 o 
   4   6  12      168.28      187.32     11.07 o 
   5   6  12      139.83      148.57     13.04 o 
   6   6  12        0.81        4.96      9.52 o 
   7   6  12      141.21      154.84     15.95 o 
   8   6  12       30.48       27.26     14.25 o 
   0   7  12        0.01       -5.79      6.44 o 
   1   7  12      316.70      323.00      9.97 o 
   2   7  12      148.26      136.94      8.30 o 
   3   7  12       77.85       83.89      7.36 o 
   4   7  12       15.06        7.34      6.83 o 
   5   7  12       47.27       62.66     10.69 o 
   6   7  12       77.85       89.93     12.12 o 
   7   7  12      100.79      107.47     15.60 o 
   8   7  12        5.95       -7.99     18.14 o 
   0   8  12      216.80      192.71     11.93 o 
   1   8  12      170.70      175.03      8.50 o 
   2   8  12      135.73      117.58      8.97 o 
   3   8  12       35.64       38.33      7.81 o 
   4   8  12       51.83       54.71      9.45 o 
   5   8  12       49.88       62.17     13.46 o 
   6   8  12       39.54       63.53     15.80 o 
   7   8  12       11.57       -0.65     15.34 o 
   0   9  12        1.52       -1.06      6.82 o 
   1   9  12       76.83      103.48      8.28 o 
   2   9  12       24.73       36.85      9.01 o 
   3   9  12        1.33        0.37      8.55 o 
   4   9  12       10.19       17.59     10.76 o 
   5   9  12       47.62       56.84     12.76 o 
   6   9  12       29.65       37.19     15.69 o 
   7   9  12       70.52       59.69     19.13 o 
   0  10  12        9.14       14.66     16.12 o 
   1  10  12       78.70       72.29      8.95 o 
   2  10  12      132.42      147.44     12.91 o 
   3  10  12       72.02       83.13     11.87 o 
   4  10  12       56.05       53.84     12.49 o 
   5  10  12       92.02       76.26     13.93 o 
   6  10  12       29.24       42.44     14.65 o 
   0  11  12       77.32       84.17     22.59 o 
   1  11  12       55.48       53.46     11.19 o 
   2  11  12       52.31       59.49     12.59 o 
   3  11  12       49.86       54.08     12.39 o 
   4  11  12       23.39       35.82     14.61 o 
   5  11  12       26.75       47.23     27.69 o 
   0  12  12      148.34      156.47     21.07 o 
   1  12  12       16.83       26.45     11.81 o 
   2  12  12       25.79        5.64     14.92 o 
   3  12  12       19.19       17.49     14.34 o 
   4  12  12       42.25       36.29     19.93 o 
   0  13  12        0.13       27.69     30.94 o 
   1  13  12        5.69       -9.11     21.28 o 
   2  13  12       33.73       55.51     27.35 o 
   1   0  13      593.22      604.82     27.57 o 
   2   0  13      380.49      365.20     16.76 o 
   3   0  13      898.52      854.89     33.96 o 
   4   0  13       38.59       60.38     13.84 o 
   5   0  13       53.46       53.74     14.97 o 
   6   0  13       33.14       33.39     14.97 o 
   7   0  13       77.52       91.20     19.93 o 
   8   0  13       40.82       62.23     24.43 o 
   9   0  13        0.13       -1.44     29.35 o 
   0   1  13        8.56        5.25     10.17 o 
   1   1  13      352.37      386.72     15.25 o 
   2   1  13      475.45      479.44     15.39 o 
   3   1  13      513.65      509.16     15.75 o 
   4   1  13      425.59      409.89     18.49 o 
   5   1  13      416.00      429.48     19.28 o 
   6   1  13      296.41      304.19     19.98 o 
   7   1  13       46.50       45.86     12.60 o 
   8   1  13       44.36       53.94     17.77 o 
   9   1  13        0.19      -11.38     15.44 o 
   0   2  13        6.57       10.59      9.21 o 
   1   2  13      176.30      201.71     12.23 o 
   2   2  13       68.20       66.22      4.03 o 
   3   2  13      194.66      193.54      9.55 o 
   4   2  13      361.58      360.07     16.57 o 
   5   2  13      197.38      173.26     13.74 o 
   6   2  13      430.86      461.11     22.42 o 
   7   2  13       59.12       58.64     13.27 o 
   8   2  13       33.57       16.76     14.51 o 
   9   2  13       48.42       24.66     17.86 o 
   0   3  13     2966.92     2998.91     92.69 o 
   1   3  13      287.75      292.40     21.63 o 
   2   3  13     1827.50     1870.77     34.11 o 
   3   3  13      563.47      552.24     17.52 o 
   4   3  13      355.98      365.25     18.62 o 
   5   3  13      112.13      129.00     14.88 o 
   6   3  13      365.66      359.96     19.05 o 
   7   3  13      119.11      135.30     16.97 o 
   8   3  13       86.97       70.97     16.27 o 
   0   4  13     2561.43     2594.71     80.58 o 
   1   4  13      759.89      757.50     19.93 o 
   2   4  13     1585.25     1500.83     32.89 o 
   3   4  13      281.51      315.47     12.94 o 
   4   4  13      254.60      242.85     14.69 o 
   5   4  13       65.21       69.90     11.65 o 
   6   4  13       58.07       69.48     11.75 o 
   7   4  13      372.29      407.72     23.67 o 
   8   4  13       82.93      106.57     18.81 o 
   0   5  13       15.91       17.52      7.06 o 
   1   5  13      477.84      443.13     12.99 o 
   2   5  13       97.20      100.74      8.55 o 
   3   5  13       10.76       18.64      6.31 o 
   4   5  13     1179.85     1236.80     32.21 o 
   5   5  13       18.05       10.47     10.97 o 
   6   5  13      123.91      131.70     15.45 o 
   7   5  13       66.70       70.26     15.02 o 
   8   5  13       79.84       55.71     15.47 o 
   0   6  13      437.25      412.24     17.95 o 
   1   6  13       38.88       32.74      5.29 o 
   2   6  13      586.22      556.79     18.41 o 
   3   6  13       70.07       68.66      8.21 o 
   4   6  13      139.96      140.51     10.00 o 
   5   6  13      179.19      233.31     15.69 o 
   6   6  13      399.37      471.53     22.59 o 
   7   6  13       49.66       59.61     17.44 o 
   8   6  13      232.91      231.80     20.33 o 
   0   7  13       14.00       23.31      7.38 o 
   1   7  13      202.91      205.86      9.37 o 
   2   7  13      225.02      230.07     10.68 o 
   3   7  13      548.00      552.89     19.04 o 
   4   7  13       28.55       34.74      9.47 o 
   5   7  13      582.13      536.75     23.60 o 
   6   7  13       47.50       58.76     12.46 o 
   7   7  13       85.81       64.44     13.85 o 
   0   8  13      393.52      331.26     18.31 o 
   1   8  13      588.62      532.69     19.91 o 
   2   8  13      418.91      403.09     18.31 o 
   3   8  13       93.55       94.44      9.36 o 
   4   8  13       89.94       85.02      9.78 o 
   5   8  13        9.64       14.57      9.52 o 
   6   8  13       60.91       74.73     16.28 o 
   7   8  13      116.21      147.32     25.29 o 
   0   9  13       55.76       67.01     10.97 o 
   1   9  13       36.84       38.21      7.22 o 
   2   9  13       40.44       41.58      9.42 o 
   3   9  13      129.21      134.43     13.83 o 
   4   9  13       98.54       90.16     12.64 o 
   5   9  13      131.02      149.33     17.95 o 
   6   9  13        1.09       16.97     15.76 o 
   0  10  13       26.31       12.24     15.51 o 
   1  10  13       22.55       18.87     10.09 o 
   2  10  13       84.70       74.94     11.54 o 
   3  10  13       91.06      112.67     12.51 o 
   4  10  13       55.42       68.36     11.87 o 
   5  10  13       61.69       59.75     16.40 o 
   0  11  13        8.42       10.31     17.91 o 
   1  11  13       77.11       74.55     15.18 o 
   2  11  13       24.63       38.04     16.47 o 
   3  11  13      231.77      232.68     21.51 o 
   4  11  13       37.08       55.71     17.95 o 
   5  11  13       60.95       61.88     32.57 o 
   0  12  13       69.20       59.07     18.35 o 
   1  12  13        2.41      -11.46     11.46 o 
   2  12  13      134.03      110.09     17.94 o 
   3  12  13       16.81       23.09     18.20 o 
   0  13  13       25.92       21.17     30.94 o 
   1  13  13        3.26       33.93     26.50 o 
   0   0  14      591.31      566.73     37.46 o 
   1   0  14       16.50       17.91     10.36 o 
   2   0  14       87.22       85.37      8.76 o 
   3   0  14        8.73       13.03     12.05 o 
   4   0  14        8.46        9.77     14.66 o 
   5   0  14       26.90       32.19     16.82 o 
   6   0  14       72.48       74.22     19.54 o 
   7   0  14       49.35       41.53     18.42 o 
   8   0  14        3.27       -1.78     18.97 o 
   0   1  14       37.78       30.34     10.89 o 
   1   1  14       49.14       44.32      8.52 o 
   2   1  14      182.86      181.94      9.89 o 
   3   1  14       57.60       50.46      6.17 o 
   4   1  14       13.21        4.13      8.73 o 
   5   1  14      147.23      160.96     20.22 o 
   6   1  14        5.42        8.98     10.72 o 
   7   1  14      138.25      141.49     16.70 o 
   8   1  14        8.19       -3.98     14.44 o 
   0   2  14      560.31      586.72     27.57 o 
   1   2  14      292.92      278.01     14.16 o 
   2   2  14      398.36      402.23     11.54 o 
   3   2  14       96.64      100.58      8.51 o 
   4   2  14      462.72      475.64     20.20 o 
   5   2  14      220.44      244.88     16.44 o 
   6   2  14       50.41       58.95     12.79 o 
   7   2  14       58.31       57.94     14.98 o 
   8   2  14        1.50       -6.29     15.96 o 
   0   3  14     1085.68     1062.86     42.02 o 
   1   3  14      820.24      831.86     25.60 o 
   2   3  14      424.89      397.68     11.50 o 
   3   3  14      200.48      187.14     10.50 o 
   4   3  14      677.99      661.56     24.81 o 
   5   3  14       86.21       97.98     12.88 o 
   6   3  14      130.02      145.24     15.85 o 
   7   3  14      131.67      129.28     15.98 o 
   8   3  14       36.11       39.14     14.62 o 
   0   4  14     1036.90      979.44     54.56 o 
   1   4  14     1109.53     1084.90     27.18 o 
   2   4  14     1002.61      985.26     25.65 o 
   3   4  14       11.79        8.79      6.15 o 
   4   4  14      196.89      216.11     12.54 o 
   5   4  14       46.07       45.20     12.10 o 
   6   4  14       85.74       79.89     13.74 o 
   7   4  14      253.69      271.91     19.01 o 
   8   4  14       65.33       73.25     16.30 o 
   0   5  14      366.83      318.11     16.48 o 
   1   5  14       86.43       76.72      6.79 o 
   2   5  14      762.44      747.67     23.24 o 
   3   5  14      180.19      159.27     10.20 o 
   4   5  14       28.10       32.83      8.22 o 
   5   5  14       98.47      106.56     12.36 o 
   6   5  14      104.22       89.97     14.75 o 
   7   5  14       97.45       95.68     14.73 o 
   8   5  14       37.85       31.72     15.44 o 
   0   6  14      414.51      329.40     17.82 o 
   1   6  14      779.75      784.94     21.02 o 
   2   6  14      131.88      133.06      9.68 o 
   3   6  14      420.43      431.33     16.18 o 
   4   6  14       20.03       18.31      8.80 o 
   5   6  14       14.62       21.04      9.86 o 
   6   6  14       84.72       84.54     13.51 o 
   7   6  14       58.85       62.26     14.53 o 
   0   7  14      196.22      197.04     14.04 o 
   1   7  14      106.17       95.80      9.51 o 
   2   7  14      169.00      169.97     11.39 o 
   3   7  14       63.08       77.14     11.67 o 
   4   7  14      232.74      249.08     14.56 o 
   5   7  14      122.20      142.27     15.00 o 
   6   7  14      182.54      210.25     22.76 o 
   7   7  14       21.55       12.52     17.60 o 
   0   8  14        0.93        8.49      9.02 o 
   1   8  14      121.47      127.76     10.30 o 
   2   8  14       43.53       33.78      7.74 o 
   3   8  14      116.44      117.99     10.06 o 
   4   8  14        3.51        9.81      9.01 o 
   5   8  14       79.44       94.87     16.09 o 
   6   8  14       71.61       56.51     17.73 o 
   0   9  14       45.26       45.02     16.37 o 
   1   9  14        1.11       -6.97      8.31 o 
   2   9  14      165.01      172.31     14.25 o 
   3   9  14      206.44      233.23     18.18 o 
   4   9  14       13.06       15.87     12.26 o 
   5   9  14      134.61      140.68     17.26 o 
   6   9  14       55.30       65.89     16.40 o 
   0  10  14      122.16      148.79     19.93 o 
   1  10  14      187.32      223.31     17.32 o 
   2  10  14       16.77       16.39     15.18 o 
   3  10  14       37.02       62.55     13.46 o 
   4  10  14       51.08       50.70     12.29 o 
   5  10  14      190.26      210.60     30.94 o 
   0  11  14       51.33       61.43     19.17 o 
   1  11  14       48.61       44.73     12.70 o 
   2  11  14      117.18      141.32     21.10 o 
   3  11  14      119.91      141.18     18.48 o 
   4  11  14      284.54      293.95     24.41 o 
   0  12  14      159.81      189.14     25.74 o 
   1  12  14       36.55       37.38     12.81 o 
   2  12  14      123.44      116.97     18.83 o 
   1   0  15      479.88      523.93     27.57 o 
   2   0  15        1.69        3.73      5.85 o 
   3   0  15      459.67      439.94     28.05 o 
   4   0  15       21.12        3.97     13.21 o 
   5   0  15       17.46       18.63     30.94 o 
   6   0  15        4.58       11.35     21.17 o 
   7   0  15      108.70      138.46     25.24 o 
   8   0  15       96.47       96.07     29.31 o 
   0   1  15      259.96      244.06     18.97 o 
   1   1  15       42.40       41.51      9.98 o 
   2   1  15      151.92      131.84      8.11 o 
   3   1  15        3.94        1.28      5.18 o 
   4   1  15      272.40      255.27     16.20 o 
   5   1  15       81.41       84.62     13.16 o 
   6   1  15      162.39      157.45     15.80 o 
   7   1  15       18.88       38.08     13.83 o 
   8   1  15       35.45       48.79     15.44 o 
   0   2  15       28.50       28.62     12.05 o 
   1   2  15      695.05      655.14     22.47 o 
   2   2  15      388.53      383.59     11.42 o 
   3   2  15      428.63      435.80     17.98 o 
   4   2  15       98.94      101.26     13.48 o 
   5   2  15      199.94      213.14     14.85 o 
   6   2  15        6.04        8.83     11.75 o 
   7   2  15       71.68       79.15     16.21 o 
   8   2  15       30.95       27.87     15.12 o 
   0   3  15      226.90      265.59     23.61 o 
   1   3  15      248.38      225.71     14.52 o 
   2   3  15       55.29       61.51      4.22 o 
   3   3  15      170.16      147.80     10.35 o 
   4   3  15      224.08      229.71     18.10 o 
   5   3  15      284.76      294.07     17.94 o 
   6   3  15        0.40        1.20     11.14 o 
   7   3  15      245.63      240.35     20.71 o 
   8   3  15       63.32       64.98     17.52 o 
   0   4  15      119.39      107.34     15.04 o 
   1   4  15        0.89        4.67      5.06 o 
   2   4  15      344.98      305.49     15.48 o 
   3   4  15       44.37       32.98      7.70 o 
   4   4  15      398.28      398.76     16.97 o 
   5   4  15      323.82      327.98     38.31 o 
   6   4  15      230.96      261.58     18.46 o 
   7   4  15       32.13       38.71     17.19 o 
   8   4  15       22.10       16.83     16.20 o 
   0   5  15      279.10      267.55     18.92 o 
   1   5  15       57.89       62.54      6.98 o 
   2   5  15      202.62      206.11     11.33 o 
   3   5  15       56.15       42.70      8.20 o 
   4   5  15       86.58       87.02      9.27 o 
   5   5  15       32.92       45.32     12.28 o 
   6   5  15      120.27      120.87     14.81 o 
   7   5  15       56.28       59.58     16.59 o 
   0   6  15       57.71       47.07     11.52 o 
   1   6  15       20.14       29.38      8.80 o 
   2   6  15       89.64       95.96     10.37 o 
   3   6  15      126.63      125.19     10.67 o 
   4   6  15       61.49       70.14     10.73 o 
   5   6  15        7.12       21.24     12.98 o 
   6   6  15      130.10      128.23     15.64 o 
   7   6  15       38.65       40.60     15.06 o 
   0   7  15      224.35      229.62     20.13 o 
   1   7  15       86.91       94.70     10.33 o 
   2   7  15       12.40       22.07     10.64 o 
   3   7  15       12.04        2.79      8.40 o 
   4   7  15       63.83       62.44     10.59 o 
   5   7  15       85.13       99.24     14.31 o 
   6   7  15       39.72       53.03     14.67 o 
   0   8  15        0.23        8.12      9.43 o 
   1   8  15       62.63       69.91     10.43 o 
   2   8  15       47.63       55.02     10.26 o 
   3   8  15       12.67       12.34      9.30 o 
   4   8  15       41.34       51.14     11.46 o 
   5   8  15       12.61       12.82     13.71 o 
   6   8  15      169.01      169.96     21.04 o 
   0   9  15       83.75       94.72     16.95 o 
   1   9  15        9.20       21.06      6.97 o 
   2   9  15       92.14       85.63     13.41 o 
   3   9  15        9.36       17.45     11.30 o 
   4   9  15        4.55        3.30     10.96 o 
   5   9  15        0.70      -13.10     16.92 o 
   0  10  15        9.75       -5.82     15.63 o 
   1  10  15       38.52       35.86     11.96 o 
   2  10  15       35.85       39.28     13.63 o 
   3  10  15      146.68      149.78     18.43 o 
   4  10  15      222.95      198.16     22.09 o 
   0  11  15       11.53       12.81     16.82 o 
   1  11  15       28.21       29.82     12.34 o 
   2  11  15       54.28       47.16     15.25 o 
   3  11  15       52.08       48.27     18.08 o 
   0  12  15        0.80       -6.12     21.09 o 
   1  12  15      135.79      150.32     17.86 o 
   0   0  16      135.87      131.91     27.69 o 
   1   0  16       38.90       34.92     15.26 o 
   2   0  16       77.01       89.26     10.67 o 
   3   0  16      656.86      620.58     33.84 o 
   4   0  16       12.09        2.44     13.68 o 
   5   0  16      825.98      744.88     42.56 o 
   6   0  16      201.49      185.69     24.74 o 
   7   0  16      210.68      191.43     25.33 o 
   8   0  16       32.61       45.68     28.50 o 
   0   1  16     1441.22     1324.95     52.39 o 
   1   1  16       96.22       93.45     11.01 o 
   2   1  16      737.31      668.50     19.05 o 
   3   1  16      504.28      500.62     17.67 o 
   4   1  16      330.03      371.68     22.57 o 
   5   1  16      337.02      366.32     20.37 o 
   6   1  16      275.56      299.37     20.75 o 
   7   1  16       51.62       32.69     17.73 o 
   8   1  16       56.30       39.60     20.46 o 
   0   2  16     1300.50     1229.91     49.84 o 
   1   2  16       71.18       59.60     10.58 o 
   2   2  16      633.84      584.03     16.39 o 
   3   2  16       82.31       97.98      9.17 o 
   4   2  16       59.72       60.17     11.14 o 
   5   2  16        3.47       -1.57     10.77 o 
   6   2  16        4.55       20.38     13.73 o 
   7   2  16       20.63       18.19     13.24 o 
   0   3  16      425.61      433.24     53.74 o 
   1   3  16      891.76      836.79     31.89 o 
   2   3  16      640.89      672.92     21.49 o 
   3   3  16      202.53      209.98     11.68 o 
   4   3  16      212.06      221.49     16.92 o 
   5   3  16      223.38      218.99     16.82 o 
   6   3  16      123.49      150.89     17.44 o 
   7   3  16       83.10       82.76     16.50 o 
   0   4  16       34.91       47.37     13.21 o 
   1   4  16      578.80      574.71     22.31 o 
   2   4  16       33.26       24.18      7.68 o 
   3   4  16      377.71      326.88     16.33 o 
   4   4  16       46.26       45.90      9.31 o 
   5   4  16       93.72       81.63     13.22 o 
   6   4  16       26.15       29.48     13.51 o 
   7   4  16        1.13       32.30     14.48 o 
   0   5  16       92.91       76.13     15.47 o 
   1   5  16       34.96       31.86      8.54 o 
   2   5  16       33.17       39.75      7.70 o 
   3   5  16      266.99      266.85     15.17 o 
   4   5  16      189.01      185.11     13.42 o 
   5   5  16       53.03       73.20     13.69 o 
   6   5  16      163.38      152.08     17.64 o 
   7   5  16      166.43      143.06     18.59 o 
   0   6  16       41.09       36.51     13.25 o 
   1   6  16       17.48       19.47      9.11 o 
   2   6  16       35.93       28.57      8.93 o 
   3   6  16       51.54       64.18      9.80 o 
   4   6  16       89.96       88.49     11.56 o 
   5   6  16      112.92      124.55     14.70 o 
   6   6  16       22.89       14.85     15.36 o 
   0   7  16       30.94       30.60     13.68 o 
   1   7  16       47.02       65.08      9.30 o 
   2   7  16       94.29      101.50     12.35 o 
   3   7  16      116.17      120.61     10.84 o 
   4   7  16        4.49        0.60     10.81 o 
   5   7  16       13.33       22.88     13.59 o 
   6   7  16       20.57       23.84     19.75 o 
   0   8  16        0.12       -9.48      9.48 o 
   1   8  16        6.36        1.01      8.76 o 
   2   8  16       20.47       18.82     12.29 o 
   3   8  16       82.40       92.94     10.70 o 
   4   8  16       71.99       60.83     12.23 o 
   5   8  16       13.51       21.13     16.15 o 
   0   9  16       24.43        9.42     12.35 o 
   1   9  16       84.78      109.96     11.77 o 
   2   9  16       92.04       75.41     16.15 o 
   3   9  16       67.12       60.33     11.54 o 
   4   9  16       32.97       28.16     17.21 o 
   5   9  16       60.67       89.42     39.09 o 
   0  10  16      197.15      164.87     23.59 o 
   1  10  16       45.00       40.99     12.84 o 
   2  10  16       54.30       63.35     15.34 o 
   3  10  16       33.82       30.42     15.93 o 
   4  10  16        2.27        0.31     14.28 o 
   0  11  16       19.85       34.39     19.17 o 
   1  11  16       23.47       21.81     14.39 o 
   2  11  16       84.08       67.35     17.22 o 
   1   0  17       91.12      101.42     16.67 o 
   2   0  17      308.08      302.29     17.72 o 
   3   0  17      184.34      153.00     32.57 o 
   4   0  17      343.90      331.50     28.20 o 
   5   0  17      236.88      254.57     25.74 o 
   6   0  17       16.21       19.22     22.69 o 
   7   0  17       15.72       -3.12     20.13 o 
   0   1  17       87.24       79.08     17.16 o 
   1   1  17       36.87       28.99      9.96 o 
   2   1  17      156.16      120.74      9.63 o 
   3   1  17      428.86      433.52     21.47 o 
   4   1  17      520.04      535.33     23.99 o 
   5   1  17      287.87      291.51     19.25 o 
   6   1  17       91.48      114.88     17.25 o 
   7   1  17        4.43       -5.14     15.20 o 
   0   2  17      194.78      168.51     17.27 o 
   1   2  17      269.85      216.83     14.44 o 
   2   2  17       39.68       15.30      8.15 o 
   3   2  17       86.53      117.29     12.52 o 
   4   2  17       29.08       42.24     12.66 o 
   5   2  17       76.59       79.16     15.17 o 
   6   2  17        3.42        2.84     14.26 o 
   7   2  17       46.46       55.32     19.69 o 
   0   3  17       29.71       -3.86     18.73 o 
   1   3  17       11.99       10.97      9.23 o 
   2   3  17        4.88       12.29      7.05 o 
   3   3  17       45.27       35.60      8.94 o 
   4   3  17       10.90       13.49     11.70 o 
   5   3  17       47.66       44.75     15.02 o 
   6   3  17       26.32       34.76     13.74 o 
   7   3  17       23.97       24.20     16.18 o 
   0   4  17        5.30       17.85     13.68 o 
   1   4  17       29.59        8.99     11.18 o 
   2   4  17      147.47      152.95     11.16 o 
   3   4  17        5.32        8.18      7.89 o 
   4   4  17       95.15      123.74     16.04 o 
   5   4  17      110.86      133.80     15.38 o 
   6   4  17       47.75       34.14     15.37 o 
   7   4  17       38.39       33.84     16.19 o 
   0   5  17      115.78      112.08     17.60 o 
   1   5  17      121.13      101.84     10.94 o 
   2   5  17       37.54       37.88      8.77 o 
   3   5  17      126.03      129.11     11.66 o 
   4   5  17       10.56       18.87     12.85 o 
   5   5  17      176.84      166.18     17.80 o 
   6   5  17       40.74       40.32     14.31 o 
   0   6  17      135.17      147.47     20.63 o 
   1   6  17       14.65       16.23      8.85 o 
   2   6  17      134.96      141.74     12.05 o 
   3   6  17       73.15       59.87     15.51 o 
   4   6  17        2.31       -3.01     12.46 o 
   5   6  17       49.95       32.60     14.31 o 
   6   6  17       95.15       91.60     16.35 o 
   0   7  17        0.54       -7.90     12.15 o 
   1   7  17       22.45       11.27      9.32 o 
   2   7  17      109.48      141.94     13.39 o 
   3   7  17       59.85       71.78     12.73 o 
   4   7  17        0.70       -8.38     12.40 o 
   5   7  17        3.81       22.57     15.90 o 
   0   8  17      115.97      138.41     23.42 o 
   1   8  17       32.73       39.04     12.29 o 
   2   8  17       25.11       26.97     10.58 o 
   3   8  17       80.28       83.96     13.47 o 
   4   8  17       30.04       49.52     15.76 o 
   5   8  17       98.30       88.80     17.95 o 
   0   9  17        7.26       16.29     24.43 o 
   1   9  17       56.05       45.14     12.84 o 
   2   9  17       32.53       41.32     14.74 o 
   3   9  17       68.55       84.43     16.38 o 
   4   9  17       22.93       32.04     16.05 o 
   0  10  17       60.97       36.72     17.82 o 
   1  10  17       33.88       37.66     14.35 o 
   2  10  17        8.02       10.97     21.07 o 
   0   0  18       14.27        9.77     17.91 o 
   1   0  18       31.83       34.54     15.97 o 
   2   0  18      114.69       84.51     18.68 o 
   3   0  18        5.59       19.24     15.51 o 
   4   0  18        0.19      -10.59     16.12 o 
   5   0  18       32.94       26.87     18.42 o 
   6   0  18       51.35       22.94     20.63 o 
   7   0  18       12.43       19.09     26.17 o 
   0   1  18        5.10        6.51     15.63 o 
   1   1  18       11.57       19.16     10.18 o 
   2   1  18        8.92        7.98     10.36 o 
   3   1  18       33.99       39.49     13.12 o 
   4   1  18       25.30       20.74     11.96 o 
   5   1  18      300.57      326.68     21.71 o 
   6   1  18      144.11      158.01     19.30 o 
   7   1  18      357.11      348.53     25.69 o 
   0   2  18        2.41       10.63     19.47 o 
   1   2  18       38.58       43.05     10.77 o 
   2   2  18        4.30        2.94      7.09 o 
   3   2  18       36.17       25.14     11.36 o 
   4   2  18       34.44       37.76     13.26 o 
   5   2  18        7.51        9.07     14.11 o 
   6   2  18        1.90        3.55     14.49 o 
   0   3  18       42.84       29.81     14.84 o 
   1   3  18      114.30      134.25     14.57 o 
   2   3  18        5.97       18.57      8.74 o 
   3   3  18        3.25       -0.02     11.22 o 
   4   3  18       12.08       16.81     12.17 o 
   5   3  18        6.03        4.58     13.51 o 
   6   3  18       57.68       32.01     19.70 o 
   0   4  18       95.08       87.27     17.27 o 
   1   4  18       21.03       27.23     10.22 o 
   2   4  18       98.15       89.78     10.54 o 
   3   4  18       32.49       36.05     13.24 o 
   4   4  18       25.80       28.33     14.52 o 
   5   4  18       17.11       16.42     14.19 o 
   6   4  18       52.19       32.31     16.25 o 
   0   5  18       31.84       37.74     20.13 o 
   1   5  18      192.47      186.76     13.72 o 
   2   5  18       21.63       19.26      9.55 o 
   3   5  18       11.46        8.89     12.84 o 
   4   5  18       52.88       59.86     13.36 o 
   5   5  18        9.81        5.59     12.92 o 
   6   5  18       26.77       30.79     14.97 o 
   0   6  18      118.89      149.50     29.31 o 
   1   6  18       24.87       34.51     10.76 o 
   2   6  18       59.62       52.63     10.69 o 
   3   6  18       85.91      117.07     16.71 o 
   4   6  18        1.01        8.52     12.36 o 
   5   6  18        3.59        8.85     13.98 o 
   0   7  18       37.93       49.19     13.24 o 
   1   7  18      228.35      259.38     20.49 o 
   2   7  18      135.96      142.05     14.42 o 
   3   7  18       66.50       77.88     17.19 o 
   4   7  18      219.57      212.14     18.76 o 
   5   7  18        9.44        9.82     18.14 o 
   0   8  18      232.46      205.12     20.58 o 
   1   8  18       67.03       74.34     12.14 o 
   2   8  18      205.21      201.58     18.63 o 
   3   8  18       96.22      104.66     17.11 o 
   4   8  18       33.70       48.81     21.26 o 
   0   9  18      282.70      270.90     41.53 o 
   1   9  18      347.25      401.69     24.83 o 
   2   9  18      213.81      233.82     25.93 o 
   3   9  18       79.44       81.38     22.26 o 
   0  10  18      110.07      163.41     38.27 o 
   1  10  18       58.16       67.96     15.78 o 
   1   0  19      120.66      145.37     20.13 o 
   2   0  19        3.03       -3.98     19.54 o 
   3   0  19      348.53      380.60     32.18 o 
   4   0  19       82.13       95.29     35.83 o 
   5   0  19      154.85      174.07     27.78 o 
   6   0  19       20.23       18.46     22.43 o 
   0   1  19       85.27      109.95     18.32 o 
   1   1  19       22.58       28.13     12.54 o 
   2   1  19       30.28       23.29     11.18 o 
   3   1  19       10.00       -6.64     13.74 o 
   4   1  19       49.74       66.40     14.85 o 
   5   1  19       29.17       32.15     14.41 o 
   6   1  19       93.48       84.83     19.63 o 
   0   2  19        9.52       19.54     14.97 o 
   1   2  19       11.83        7.65     10.88 o 
   2   2  19      171.02      200.69     17.32 o 
   3   2  19       70.49       91.88     13.97 o 
   4   2  19      127.04      157.67     21.39 o 
   5   2  19       17.95       15.89     15.05 o 
   6   2  19       87.62       87.28     21.39 o 
   0   3  19       10.65       38.94     17.75 o 
   1   3  19       11.05       10.13     11.04 o 
   2   3  19       24.74       40.82     12.70 o 
   3   3  19       66.63       76.62     14.31 o 
   4   3  19       73.50       93.14     15.25 o 
   5   3  19        9.59       27.06     14.56 o 
   6   3  19       76.21       72.42     16.86 o 
   0   4  19        4.99       -7.06     15.26 o 
   1   4  19        9.79        2.85      8.87 o 
   2   4  19       16.05       15.98     11.62 o 
   3   4  19        4.92        7.74     12.17 o 
   4   4  19       43.40       56.96     15.49 o 
   5   4  19       54.05       47.36     16.03 o 
   0   5  19        3.67       -4.36     16.00 o 
   1   5  19        6.41        6.33     10.29 o 
   2   5  19       14.58        1.72     14.70 o 
   3   5  19      126.90      148.69     18.11 o 
   4   5  19       15.56        9.12     13.29 o 
   5   5  19       13.44        2.25     13.97 o 
   0   6  19        2.70        0.63     14.45 o 
   1   6  19       97.05      100.79     12.08 o 
   2   6  19      109.90      120.19     13.21 o 
   3   6  19       19.71       19.81     14.04 o 
   4   6  19       69.04       86.98     16.42 o 
   0   7  19       42.32       37.52     13.93 o 
   1   7  19       19.31        5.58     11.01 o 
   2   7  19       53.71       48.98     13.04 o 
   3   7  19       31.14       33.97     17.43 o 
   4   7  19       45.93       64.80     17.17 o 
   0   8  19      134.99      147.34     17.73 o 
   1   8  19      280.30      290.60     20.88 o 
   2   8  19      255.53      270.49     21.42 o 
   3   8  19       55.28       62.72     17.35 o 
   0   9  19       25.57       16.33     20.13 o 
   1   9  19       57.88       57.59     16.60 o 
   0   0  20       67.55       83.06     27.69 o 
   1   0  20        6.67       -3.66     17.10 o 
   2   0  20       62.36       66.97     18.32 o 
   3   0  20       10.71       37.21     18.97 o 
   4   0  20      181.97      255.95     30.91 o 
   5   0  20       92.63      117.00     25.89 o 
   0   1  20       12.08       -3.26     16.00 o 
   1   1  20       48.06       55.04     12.95 o 
   2   1  20      214.79      283.82     20.31 o 
   3   1  20        1.46      -13.44     13.44 o 
   4   1  20       26.32       24.96     12.90 o 
   5   1  20        4.61       -4.49     14.16 o 
   0   2  20       14.04       -4.89     14.97 o 
   1   2  20       97.09      104.10     14.62 o 
   2   2  20       50.01       55.34     14.00 o 
   3   2  20       98.53      124.07     15.57 o 
   4   2  20       53.80       79.78     17.39 o 
   5   2  20       11.84       13.61     16.10 o 
   0   3  20       13.19       10.73     16.43 o 
   1   3  20       14.06        1.97     12.08 o 
   2   3  20        9.43        1.54     11.14 o 
   3   3  20       67.63       78.59     15.28 o 
   4   3  20       72.81       70.58     15.66 o 
   5   3  20       23.15       26.47     14.90 o 
   0   4  20       11.06        5.33     16.67 o 
   1   4  20       29.09       33.32     12.17 o 
   2   4  20        1.56       -1.90     12.23 o 
   3   4  20      131.94      125.60     20.22 o 
   4   4  20       44.96       46.40     15.89 o 
   5   4  20        5.22       20.41     16.16 o 
   0   5  20       99.49      104.47     22.89 o 
   1   5  20       67.33       83.75     12.34 o 
   2   5  20       11.62        2.74     12.38 o 
   3   5  20       24.57       32.81     14.24 o 
   4   5  20       47.34       50.31     15.25 o 
   0   6  20      119.02      129.52     25.33 o 
   1   6  20       27.27       45.18     11.24 o 
   2   6  20      166.62      192.11     18.70 o 
   3   6  20      114.71      105.91     19.37 o 
   0   7  20       16.09       17.78     14.04 o 
   1   7  20      436.27      469.43     23.64 o 
   2   7  20        1.33       -0.93     13.15 o 
   3   7  20      237.46      211.80     30.94 o 
   0   8  20        9.88       14.21     18.77 o 
   1   8  20      104.07      125.48     16.91 o 
   1   0  21       89.57      122.01     35.01 o 
   2   0  21       20.34        0.81     18.42 o 
   3   0  21       88.17       86.33     25.24 o 
   4   0  21       29.33       73.28     35.83 o 
   0   1  21      169.51      196.59     43.16 o 
   1   1  21       22.21       26.37     15.12 o 
   2   1  21       39.43       53.04     14.75 o 
   3   1  21       58.80       68.99     16.00 o 
   4   1  21       63.70       65.76     16.25 o 
   0   2  21      237.10      297.51     31.76 o 
   1   2  21       26.92       19.31     14.83 o 
   2   2  21       59.37       69.83     14.71 o 
   3   2  21       34.83       53.73     15.27 o 
   4   2  21       37.79       47.36     17.58 o 
   0   3  21       19.65       26.63     22.80 o 
   1   3  21        9.99       15.07     13.69 o 
   2   3  21      107.20      113.15     16.92 o 
   3   3  21        6.55       13.44     14.19 o 
   4   3  21       42.52       51.10     16.05 o 
   0   4  21        1.57       -2.64     16.43 o 
   1   4  21       42.45       50.99     14.51 o 
   2   4  21       21.62       17.78     14.57 o 
   3   4  21       37.09       44.20     15.38 o 
   4   4  21       24.47       27.54     16.67 o 
   0   5  21        0.01        2.17     20.35 o 
   1   5  21        3.08       16.94     12.84 o 
   2   5  21       37.03       29.97     14.84 o 
   3   5  21       20.81        8.54     13.93 o 
   0   6  21       85.67       69.97     15.44 o 
   1   6  21      196.57      219.22     21.39 o 
   2   6  21       14.59       15.23     13.81 o 
   0   0  22        0.17       11.40     26.06 o 
   1   0  22        1.54        1.63     24.43 o 
   2   0  22        2.50       17.10     18.42 o 
   3   0  22      235.89      235.55     29.35 o 
   0   1  22       16.36       21.05     22.80 o 
   1   1  22       31.84       34.24     13.55 o 
   2   1  22        1.71       -9.74     13.18 o 
   3   1  22       38.30       23.68     15.27 o 
   0   2  22       39.14       38.99     19.47 o 
   1   2  22        8.77       24.82     14.68 o 
   2   2  22      135.04      155.31     18.10 o 
   3   2  22       39.21       33.91     16.16 o 
   0   3  22       42.15        9.51     17.82 o 
   1   3  22       30.15       16.82     14.66 o 
   2   3  22      121.25      132.90     18.08 o 
   3   3  22        5.53       -8.42     15.41 o 
   0   4  22        6.55      -17.91     18.97 o 
   1   4  22       50.81       50.27     15.59 o 
   2   4  22        0.87       11.92     14.44 o 
   0   5  22       51.53       33.09     24.10 o 
   1   5  22      328.34      339.31     22.73 o 
   1   0  23        3.86       -9.77     21.68 o 
   2   0  23       10.13        6.51     24.98 o 
   0   1  23       87.62      105.54     24.74 o 
   1   1  23       18.62       24.49     16.88 o 
   0   2  23      115.14      155.17     26.19 o 
   1   2  23       38.24       48.42     15.83 o 
                                                 
